# Supplementary material for: EZH2 inhibition in multiple myeloma downregulates myeloma associated oncogenes and upregulates microRNAs with potential tumor suppressor functions
Source: Oncotarget. 2016 Dec 30;8(6):10213–24. doi: 10.18632/oncotarget.14378 (PMC5354653; doi:10.18632/oncotarget.14378)
Supplement: Supplementary file 2 [file oncotarget-08-10213-s002.xls]

## Sheet: P<0.02
UNC1999 Differentially Regulated Genes in the MM cell line INA-6
Genesymbol	FC ([Active] vs [Inactive])	Log FC ([Active] vs [Inactive])	FC (abs) ([Active] vs [Inactive])	Regulation ([Active] vs [Inactive])	Transcripts Cluster Id	P-value
HMGN2	1.7631804	0.8181801	1.7631804	up	18683371	<0.02
CDC20	1.8271579	0.86960125	1.8271579	up	18685049	<0.02
RBM8A	1.5334132	0.6167464	1.5334132	up	18689331	<0.02
IER5	1.7174382	0.7802582	1.7174382	up	18692733	<0.02
TRAF3IP3	2.4016545	1.2640285	2.4016545	up	18694583	<0.02
SMYD2	1.5868096	0.6661291	1.5868096	up	18694890	<0.02
CENPF	1.7799853	0.8318653	1.7799853	up	18694906	<0.02
MARC2	3.693869	1.8851328	3.693869	up	18695092	<0.02
ID3	3.1416276	1.6515121	3.1416276	up	18699267	<0.02
IFI6	2.715019	1.4409623	2.715019	up	18699772	<0.02
RAB3B	1.543706	0.6263981	1.543706	up	18701955	<0.02
SSBP3	2.8109686	1.4910674	2.8109686	up	18702254	<0.02
JUN	1.5251429	0.6089444	1.5251429	up	18702462	<0.02
GBP4	2.6410422	1.4011073	2.6410422	up	18703561	<0.02
PSRC1	1.5239915	0.60785484	1.5239915	up	18704427	<0.02
SV2A	1.5588735	0.6405039	1.5588735	up	18705740	<0.02
USF1	1.5481079	0.63050604	1.5481079	up	18707590	<0.02
GLUL	1.7326717	0.7929983	1.7326717	up	18708620	<0.02
FAM5C	1.6093878	0.686512	1.6093878	up	18708904	<0.02
CSRP1	1.8498921	0.88744116	1.8498921	up	18709282	<0.02
LPGAT1	1.5109272	0.5954342	1.5109272	up	18710042	<0.02
GREM2	1.714681	0.7779403	1.714681	up	18711456	<0.02
ID2	2.4781551	1.3092666	2.4781551	up	18714688	<0.02
TMSB10	1.5443573	0.62700653	1.5443573	up	18718315	<0.02
GAD1	1.8058705	0.8526945	1.8058705	up	18722235	<0.02
CDCA7	2.0016122	1.0011625	2.0016122	up	18722512	<0.02
SP100	1.6111931	0.6881294	1.6111931	up	18725649	<0.02
NRXN1	1.5602993	0.6418228	1.5602993	up	18729576	<0.02
GPR155	1.579494	0.65946245	1.579494	up	18735146	<0.02
DOCK10	3.1594787	1.6596866	3.1594787	up	18737727	<0.02
SP110	1.959905	0.9707837	1.959905	up	18737998	<0.02
PTPRG	1.7714001	0.82489014	1.7714001	up	18745065	<0.02
ARHGAP31	2.2125118	1.1456852	2.2125118	up	18746379	<0.02
DTX3L	2.3259118	1.2177963	2.3259118	up	18746622	<0.02
PARP14	2.089443	1.0631185	2.089443	up	18746645	<0.02
SOX2	1.9987656	0.99910927	1.9987656	up	18749447	<0.02
PARP9	1.7183348	0.7810111	1.7183348	up	18756203	<0.02
SATB1	1.681815	0.7500191	1.681815	up	18760385	<0.02
KIT	3.3912878	1.7618332	3.3912878	up	18763858	<0.02
PARM1	2.089937	1.0634594	2.089937	up	18764564	<0.02
SPRY1	1.6093724	0.68649817	1.6093724	up	18766567	<0.02
TBC1D9	1.5779454	0.6580472	1.5779454	up	18773329	<0.02
HMGB2	1.5279508	0.611598	1.5279508	up	18774369	<0.02
MAP3K1	1.9650325	0.9745531	1.9650325	up	18777377	<0.02
SSBP2	1.656093	0.7277837	1.656093	up	18786513	<0.02
HSPA1A|HSPA1B	2.3239906	1.2166042	2.3239906	up	18793504	<0.02
HSPA1B|HSPA1A	2.406628	1.2670131	2.406628	up	18793511	<0.02
KIFC1	1.5381638	0.62120914	1.5381638	up	18793768	<0.02
LOC730101	1.7118136	0.77552557	1.7118136	up	18795357	<0.02
TMEM14A	1.5057529	0.5904851	1.5057529	up	18795359	<0.02
PLEKHG1	1.5864536	0.66580534	1.5864536	up	18798164	<0.02
TFAP2A	1.5781456	0.6582303	1.5781456	up	18799293	<0.02
DEK	2.0328312	1.0234904	2.0328312	up	18799619	<0.02
FAM65B	2.357042	1.2369776	2.357042	up	18799785	<0.02
IER3	1.5919052	0.67075443	1.5919052	up	18800247	<0.02
STK17A	2.3265698	1.2182045	2.3265698	up	18809908	<0.02
GATSL1|GATSL2	1.5650635	0.64622116	1.5650635	up	18811057	<0.02
PEG10	1.9126351	0.93556166	1.9126351	up	18811900	<0.02
PRKAR2B	1.6852533	0.75296545	1.6852533	up	18812935	<0.02
SAMD9L	2.4132519	1.2709785	2.4132519	up	18819846	<0.02
PON2	1.8532941	0.8900919	1.8532941	up	18819938	<0.02
PDK4	1.608974	0.686141	1.608974	up	18819961	<0.02
LUZP6|MTPN	1.5314798	0.61492634	1.5314798	up	18822203	<0.02
PARP12	1.595332	0.67385674	1.595332	up	18822400	<0.02
ADAM28	1.5515728	0.63373137	1.5515728	up	18826582	<0.02
PDE7A	2.291706	1.1964221	2.291706	up	18833757	<0.02
CCNE2	1.5676297	0.64858484	1.5676297	up	18834757	<0.02
ST3GAL1	1.5057828	0.5905137	1.5057828	up	18836299	<0.02
DNAJA1	1.5822821	0.66200686	1.5822821	up	18838925	<0.02
TDRD7	1.5406997	0.6235857	1.5406997	up	18841009	<0.02
TLR4	1.5144125	0.5987582	1.5144125	up	18841863	<0.02
PBX3	1.6255487	0.7009268	1.6255487	up	18842284	<0.02
MOB3B	1.8433846	0.8823571	1.8433846	up	18845142	<0.02
B4GALT1	1.8114552	0.8571491	1.8114552	up	18845247	<0.02
TLE1	1.6793576	0.74790955	1.6793576	up	18846549	<0.02
ENG	1.5071452	0.59181833	1.5071452	up	18848992	<0.02
TMSB4X	1.7183046	0.78098583	1.7183046	up	18851573	<0.02
PLS3	1.6672056	0.737432	1.6672056	up	18854848	<0.02
BCORL1	1.5817875	0.66155577	1.5817875	up	18855279	<0.02
HMGB3	1.5129831	0.5973959	1.5129831	up	18855888	<0.02
ZMYM3	1.5188282	0.6029587	1.5188282	up	18858848	<0.02
ELF4	1.6758705	0.7449107	1.6758705	up	18860365	<0.02
FLNA	1.5274993	0.6111717	1.5274993	up	18861261	<0.02
SGPL1	1.6695083	0.7394233	1.6695083	up	18866468	<0.02
USP6NL|LOC100507213	1.7285682	0.7895775	1.7285682	up	18870711	<0.02
SPOCK2	1.673949	0.7432556	1.673949	up	18873408	<0.02
MYOF	2.7579901	1.4636173	2.7579901	up	18874445	<0.02
PIK3AP1	1.5549991	0.6369138	1.5549991	up	18874820	<0.02
LDB1	1.681421	0.749681	1.681421	up	18875419	<0.02
BMI1|COMMD3-BMI1	1.6890246	0.7561903	1.6890246	up	18877102	<0.02
PDE3B	1.7036495	0.7686286	1.7036495	up	18878913	<0.02
NAV2	1.6203723	0.6963253	1.6203723	up	18879196	<0.02
PTPRJ|LOC100287223	1.6064091	0.6838393	1.6064091	up	18880404	<0.02
FAM111B	1.5487999	0.6311507	1.5487999	up	18880584	<0.02
DTX4	1.6706979	0.74045086	1.6706979	up	18880599	<0.02
P2RY6	1.5303246	0.6138377	1.5303246	up	18882688	<0.02
APLP2	1.7902083	0.84012747	1.7902083	up	18885597	<0.02
FTH1	1.6079023	0.6851797	1.6079023	up	18888950	<0.02
NXF1	1.525099	0.60890293	1.525099	up	18889085	<0.02
CPT1A	1.8065135	0.85320807	1.8065135	up	18890189	<0.02
FAM168A	1.5237185	0.6075964	1.5237185	up	18890531	<0.02
MAML2	1.5454245	0.6280031	1.5454245	up	18891539	<0.02
EXPH5	1.5945091	0.6731124	1.5945091	up	18891938	<0.02
BCL9L	1.7380701	0.7974863	1.7380701	up	18892537	<0.02
H2AFX	1.7431386	0.80168724	1.7431386	up	18892622	<0.02
DGKA	1.8384713	0.87850666	1.8384713	up	18897774	<0.02
LGR5	2.3075178	1.2063417	2.3075178	up	18898819	<0.02
ABCD2	1.5248687	0.608685	1.5248687	up	18904473	<0.02
FMNL3	1.5805949	0.6604676	1.5805949	up	18905186	<0.02
GTSF1	1.6066183	0.6840272	1.6066183	up	18905971	<0.02
ALOX5AP	2.649474	1.4057059	2.649474	up	18912210	<0.02
HSPH1	1.9873607	0.9908538	1.9873607	up	18915214	<0.02
GPR18	1.5144631	0.5988064	1.5144631	up	18917065	<0.02
PRKCH	1.7348876	0.79484224	1.7348876	up	18919666	<0.02
TC2N	2.2676682	1.1812096	2.2676682	up	18925865	<0.02
DMXL2	1.7244447	0.78613186	1.7244447	up	18934813	<0.02
PTPN9	1.5957128	0.674201	1.5957128	up	18936541	<0.02
MKL2	1.5465732	0.62907505	1.5465732	up	18940425	<0.02
PRKCB	1.5766186	0.65683365	1.5766186	up	18941175	<0.02
CCDC101	1.6338918	0.7083125	1.6338918	up	18941386	<0.02
FUS	1.6090314	0.6861925	1.6090314	up	18942031	<0.02
GPR114	1.5956658	0.6741586	1.5956658	up	18942929	<0.02
ARL6IP1	1.7217588	0.7838831	1.7217588	up	18946457	<0.02
ARHGAP17	1.691958	0.7586937	1.691958	up	18946894	<0.02
NQO1	1.9500505	0.96351147	1.9500505	up	18948565	<0.02
MVP	1.5160296	0.6002979	1.5160296	up	18950284	<0.02
CCL2	22.812983	4.511783	22.812983	up	18953797	<0.02
HEXIM1	1.7477139	0.80546904	1.7477139	up	18955024	<0.02
SOX9	1.912285	0.9352975	1.912285	up	18956793	<0.02
CCR7	1.830783	0.87246084	1.830783	up	18961938	<0.02
HMGN2P42	1.5006782	0.5856147	1.5006782	up	18962445	<0.02
SETBP1	1.7551676	0.8116088	1.7551676	up	18968524	<0.02
UHRF1	1.6604152	0.731544	1.6604152	up	18972340	<0.02
HNRNPM	1.5321623	0.6155691	1.5321623	up	18972895	<0.02
LGALS14	3.2058978	1.6807284	3.2058978	up	18975988	<0.02
CD37	1.6123768	0.68918896	1.6123768	up	18977408	<0.02
MYO1F	1.5553117	0.6372037	1.5553117	up	18980323	<0.02
NLRP7	2.0302415	1.0216513	2.0302415	up	18985459	<0.02
ID1	1.9998533	0.99989414	1.9998533	up	18988342	<0.02
RASSF2	2.0470576	1.0335517	2.0470576	up	18991463	<0.02
TMX4	1.5109532	0.595459	1.5109532	up	18991619	<0.02
C20orf112	1.5781081	0.658196	1.5781081	up	18992361	<0.02
NCOA5	1.8115731	0.85724306	1.8115731	up	18993397	<0.02
MX1	1.7800088	0.8318844	1.7800088	up	18996129	<0.02
CSTB	1.5151515	0.59946203	1.5151515	up	18998309	<0.02
2015-09-03	1.5362564	0.6194191	1.5362564	up	19001474	<0.02
HSPA1A	2.2744622	1.1855254	2.2744622	up	19007152	<0.02
HSPA1B|HSPA1A	2.2096062	1.1437893	2.2096062	up	19007154	<0.02
HSPA1A	2.2701032	1.1827579	2.2701032	up	19008355	<0.02
HSPA1B|HSPA1A	2.1924255	1.1325278	2.1924255	up	19008357	<0.02
IER3	1.5558454	0.63769865	1.5558454	up	19008788	<0.02
HSPA1A	2.2462287	1.1675048	2.2462287	up	19010470	<0.02
HSPA1B|HSPA1A	2.1819239	1.1256008	2.1819239	up	19010472	<0.02
IER3	1.5558454	0.63769865	1.5558454	up	19010920	<0.02
IER3	1.5558454	0.63769865	1.5558454	up	19012832	<0.02
HSPA1A	2.2645607	1.1792312	2.2645607	up	19016152	<0.02
HSPA1B|HSPA1A	2.2143233	1.1468658	2.2143233	up	19016154	<0.02
KIFC1	1.5614967	0.64292955	1.5614967	up	19016360	<0.02
IER3	1.6196355	0.6956692	1.6196355	up	19016600	<0.02
KIFC1	1.5381638	0.62120914	1.5381638	up	19018416	<0.02
IER3	1.5558454	0.63769865	1.5558454	up	19018686	<0.02
HMGN2P17	1.6486137	0.7212534	1.6486137	up	19022368	<0.02
RNU11	1.7458392	0.80392075	1.7458392	up	19025621	<0.02
HMGN2P18	1.7861243	0.8368325	1.7861243	up	19036290	<0.02
HIST2H2BC	1.6228914	0.69856644	1.6228914	up	19058811	<0.02
SNORA36C	1.5012314	0.58614635	1.5012314	up	19102170	<0.02
RNU6-1|RNU6-2	1.995026	0.9964075	1.995026	up	19109227	<0.02
RNU6-1|RNU6-2	1.995026	0.9964075	1.995026	up	19136607	<0.02
ID2B	2.3406353	1.2269001	2.3406353	up	19144723	<0.02
HMGN2P25	1.844842	0.88349724	1.844842	up	19149189	<0.02
RNU6-42	1.6834457	0.75141716	1.6834457	up	19153069	<0.02
HMGN2P28	1.6188959	0.6950102	1.6188959	up	19212154	<0.02
MIR3143	2.9543386	1.5628352	2.9543386	up	19213729	<0.02
SNORA14A	1.5123162	0.5967598	1.5123162	up	19248148	<0.02
HMGN2P11	1.5564712	0.63827896	1.5564712	up	19248602	<0.02
REXO1L1|LOC100288562	1.5004456	0.58539104	1.5004456	up	19287318	<0.02
CDC20P1	1.8257911	0.8685217	1.8257911	up	19298626	<0.02
TLE1P1	1.5999064	0.6779876	1.5999064	up	19321452	<0.02
RNU6-1|RNU6-2	1.995026	0.9964075	1.995026	up	19332603	<0.02
RNU6-1|RNU6-2	1.9274793	0.94671535	1.9274793	up	19340295	<0.02
RNU6-15	1.8829247	0.9129753	1.8829247	up	19340761	<0.02
RNU6-1	1.995026	0.9964075	1.995026	up	19431177	<0.02
RNU6-1	1.995026	0.9964075	1.995026	up	19438471	<0.02
RNU6-1|RNU6-2	1.995026	0.9964075	1.995026	up	19458923	<0.02
RNU6-1|RNU6-2	1.995026	0.9964075	1.995026	up	19516779	<0.02
RNU6-1|RNU6-2	1.995026	0.9964075	1.995026	up	19516815	<0.02
PLOD1	-1.5640184	-0.6452575	1.5640184	down	18681933	<0.02
SESN2	-1.7075195	-0.7719021	1.7075195	down	18683604	<0.02
BMP8A	-2.401909	-1.2641816	2.401909	down	18684606	<0.02
CTH	-3.3123972	-1.7278757	3.3123972	down	18686914	<0.02
LOC100129046	-1.5856185	-0.66504574	1.5856185	down	18687823	<0.02
SLC30A7	-1.5438372	-0.62652063	1.5438372	down	18688101	<0.02
SARS	-1.7830536	-0.8343501	1.7830536	down	18688377	<0.02
CSF1	-2.5664186	-1.3597565	2.5664186	down	18688517	<0.02
FAM46C	-2.0342607	-1.0245047	2.0342607	down	18689122	<0.02
PHGDH	-1.5161965	-0.6004567	1.5161965	down	18689197	<0.02
ATP8B2	-1.5751696	-0.6555071	1.5751696	down	18690492	<0.02
SEMA4A	-2.124026	-1.0868015	2.124026	down	18690799	<0.02
SLAMF7	-5.431338	-2.4413075	5.431338	down	18691321	<0.02
UAP1	-1.7286453	-0.78964186	1.7286453	down	18691598	<0.02
C1orf27	-1.5111325	-0.59563017	1.5111325	down	18693206	<0.02
PLA2G4A	-1.8503734	-0.8878164	1.8503734	down	18693224	<0.02
LOC100506546	-2.424607	-1.277751	2.424607	down	18693539	<0.02
BTG2	-1.5045087	-0.5892925	1.5045087	down	18693894	<0.02
LAX1	-2.5579662	-1.3549972	2.5579662	down	18693935	<0.02
CD46	-2.1381373	-1.0963545	2.1381373	down	18694516	<0.02
LOC729737	-1.8468277	-0.88504934	1.8468277	down	18696767	<0.02
LOC100506963	-1.5395203	-0.62248087	1.5395203	down	18699270	<0.02
YARS	-1.8163053	-0.86100674	1.8163053	down	18700291	<0.02
PABPC4	-1.5601034	-0.6416416	1.5601034	down	18700942	<0.02
BMP8B	-2.3680313	-1.2436881	2.3680313	down	18700982	<0.02
OXCT2	-1.6504407	-0.7228513	1.6504407	down	18700990	<0.02
MED8	-1.7635639	-0.81849384	1.7635639	down	18701304	<0.02
SLC6A9	-1.8716005	-0.90427256	1.8716005	down	18701339	<0.02
CTBS	-1.676388	-0.7453561	1.676388	down	18703238	<0.02
AMPD1	-3.553466	-1.829227	3.553466	down	18704900	<0.02
NRAS	-1.5963447	-0.67477226	1.5963447	down	18704917	<0.02
MEF2D	-1.5152807	-0.59958506	1.5152807	down	18707002	<0.02
COPA	-1.6824956	-0.7506027	1.6824956	down	18707465	<0.02
B4GALT3	-1.7295163	-0.79036856	1.7295163	down	18707659	<0.02
EDEM3	-2.3088214	-1.2071567	2.3088214	down	18708737	<0.02
KIF21B	-2.1710672	-1.1184044	2.1710672	down	18709159	<0.02
EPRS	-1.6361481	-0.7103033	1.6361481	down	18710326	<0.02
ACBD3	-1.7098712	-0.77388763	1.7098712	down	18710787	<0.02
GBP2	-1.7578515	-0.8138132	1.7578515	down	18713620	<0.02
DENND2C	-3.345678	-1.7422986	3.345678	down	18713691	<0.02
TMEM214	-1.8191615	-0.8632736	1.8191615	down	18715418	<0.02
RHOQ	-1.5760522	-0.6563153	1.5760522	down	18716653	<0.02
ERLEC1	-2.301651	-1.2026691	2.301651	down	18716872	<0.02
SLC1A4	-1.9117882	-0.9349227	1.9117882	down	18717338	<0.02
MTHFD2	-1.7274019	-0.7886038	1.7274019	down	18717986	<0.02
ANKRD36BP2	-2.187325	-1.1291676	2.187325	down	18718733	<0.02
IGKV4-1	-1.8782027	-0.9093528	1.8782027	down	18718753	<0.02
PDK1	-2.1851118	-1.127707	2.1851118	down	18722418	<0.02
DNAJC10	-1.9664475	-0.97559166	1.9664475	down	18722900	<0.02
RHBDD1	-1.6766557	-0.7455864	1.6766557	down	18725470	<0.02
DGKD	-1.8030549	-0.85044336	1.8030549	down	18726109	<0.02
NBAS	-1.5079249	-0.5925646	1.5079249	down	18727473	<0.02
LAPTM4A	-1.5609998	-0.64247036	1.5609998	down	18727673	<0.02
SDC1	-1.7833225	-0.83456755	1.7833225	down	18727682	<0.02
FAM98A	-1.8465916	-0.8848648	1.8465916	down	18728731	<0.02
PREPL	-1.5110745	-0.59557486	1.5110745	down	18729367	<0.02
GFPT1	-2.0699115	-1.0495691	2.0699115	down	18730397	<0.02
MCEE	-1.5209335	-0.6049571	1.5209335	down	18730565	<0.02
EIF2AK3	-1.9224657	-0.9429579	1.9224657	down	18731273	<0.02
IGKV3-7	-1.5730499	-0.65356445	1.5730499	down	18731295	<0.02
NEB	-1.7908238	-0.8406234	1.7908238	down	18733766	<0.02
GRB14	-1.9175426	-0.9392586	1.9175426	down	18734473	<0.02
LOC100653210	-1.5442144	-0.626873	1.5442144	down	18739213	<0.02
IGKV3D-15	-1.5329261	-0.6162882	1.5329261	down	18739494	<0.02
SP140	-2.1058433	-1.074398	2.1058433	down	18739718	<0.02
BHLHE40	-1.7813772	-0.83299303	1.7813772	down	18741194	<0.02
EDEM1	-3.0614383	-1.6142097	3.0614383	down	18741212	<0.02
TGFBR2	-1.900798	-0.9266052	1.900798	down	18742399	<0.02
ST3GAL6	-1.8025651	-0.8500514	1.8025651	down	18745609	<0.02
EAF2	-1.5536213	-0.6356349	1.5536213	down	18746549	<0.02
SEC61A1	-1.5140362	-0.59839964	1.5140362	down	18746967	<0.02
COPG1	-1.6352971	-0.70955276	1.6352971	down	18747060	<0.02
ZBTB38	-2.1736083	-1.1200919	2.1736083	down	18747914	<0.02
RASA2	-1.9732674	-0.9805865	1.9732674	down	18747939	<0.02
ST6GAL1	-2.042179	-1.0301094	2.042179	down	18750159	<0.02
ANKRD28	-1.7571161	-0.81320953	1.7571161	down	18751271	<0.02
SLC25A20	-1.5584326	-0.6400957	1.5584326	down	18753053	<0.02
ARF4	-1.8658978	-0.8998699	1.8658978	down	18754184	<0.02
LRIG1	-1.5240947	-0.6079526	1.5240947	down	18754564	<0.02
TMF1	-1.7824179	-0.8338356	1.7824179	down	18754638	<0.02
TMEM39A	-2.3646102	-1.2416024	2.3646102	down	18755936	<0.02
IQCB1	-1.5417236	-0.62454414	1.5417236	down	18756137	<0.02
MYLK	-2.2138243	-1.1465406	2.2138243	down	18756315	<0.02
HEG1	-1.7656735	-0.82021856	1.7656735	down	18756443	<0.02
COPB2	-1.8218409	-0.865397	1.8218409	down	18757286	<0.02
HLTF	-1.6234219	-0.699038	1.6234219	down	18757677	<0.02
SLC33A1	-1.5366175	-0.6197581	1.5366175	down	18757956	<0.02
SSR3	-1.8866237	-0.9158068	1.8866237	down	18757971	<0.02
KLHL6	-1.5869403	-0.66624784	1.5869403	down	18758901	<0.02
PPP1R2	-1.8375959	-0.87781954	1.8375959	down	18759594	<0.02
PDIA5	-1.6481631	-0.72085905	1.6481631	down	18760837	<0.02
USO1	-1.6396046	-0.7133479	1.6396046	down	18764601	<0.02
PTPN13	-1.7796729	-0.8316121	1.7796729	down	18765081	<0.02
SPP1	-2.1972969	-1.1357298	2.1972969	down	18765218	<0.02
IGJ	-1.6570582	-0.72862434	1.6570582	down	18770895	<0.02
CNOT6L	-1.675521	-0.74460983	1.675521	down	18771264	<0.02
SEC24D	-2.8787255	-1.5254302	2.8787255	down	18772781	<0.02
SLC7A11	-2.082773	-1.0585055	2.082773	down	18773222	<0.02
LOC100507639	-1.5363337	-0.6194916	1.5363337	down	18773362	<0.02
SLC10A7	-1.5759298	-0.65620327	1.5759298	down	18773539	<0.02
SLC39A8	-1.561793	-0.64320326	1.561793	down	18775189	<0.02
ZSWIM6	-1.6870277	-0.7544837	1.6870277	down	18777476	<0.02
SLC30A5	-1.5061517	-0.59086704	1.5061517	down	18777769	<0.02
MAP1B	-1.697478	-0.7633929	1.697478	down	18778143	<0.02
MAN2A1	-1.9616846	-0.9720931	1.9616846	down	18779595	<0.02
PRRC1	-1.9605075	-0.97122717	1.9605075	down	18780256	<0.02
SEC24A	-2.640281	-1.4006915	2.640281	down	18780625	<0.02
CPEB4	-2.190881	-1.1315112	2.190881	down	18782917	<0.02
CLPTM1L	-1.5522565	-0.634367	1.5522565	down	18783829	<0.02
MTMR12	-1.5629374	-0.6442599	1.5629374	down	18784537	<0.02
ELL2	-1.9405937	-0.95649815	1.9405937	down	18786958	<0.02
MZB1	-2.7631416	-1.4663095	2.7631416	down	18788554	<0.02
HBEGF	-2.1551769	-1.1078062	2.1551769	down	18788630	<0.02
YIPF5	-1.5128071	-0.59722805	1.5128071	down	18788917	<0.02
DUSP22|LOC100653247	-2.0395916	-1.0282803	2.0395916	down	18791879	<0.02
IRF4	-2.4331455	-1.2828226	2.4331455	down	18791886	<0.02
BTN3A2	-1.648691	-0.7213211	1.648691	down	18792727	<0.02
BTN2A2	-1.5753251	-0.65564966	1.5753251	down	18792745	<0.02
BTN3A1	-1.7146125	-0.7778826	1.7146125	down	18792764	<0.02
BTN3A3	-1.5319208	-0.61534166	1.5319208	down	18792792	<0.02
SLC39A7	-1.6257035	-0.7010641	1.6257035	down	18793719	<0.02
VEGFA	-1.6381615	-0.7120776	1.6381615	down	18795046	<0.02
RUNX2	-1.5142659	-0.5986185	1.5142659	down	18795192	<0.02
PTP4A1	-1.5806967	-0.6605606	1.5806967	down	18795537	<0.02
PM20D2	-2.3756251	-1.2483072	2.3756251	down	18796277	<0.02
PRDM1	-1.7349031	-0.7948551	1.7349031	down	18796495	<0.02
AIG1	-1.8919009	-0.9198365	1.8919009	down	18797842	<0.02
MTHFD1L	-1.5383885	-0.6214199	1.5383885	down	18798190	<0.02
CMAHP	-1.5495213	-0.6318226	1.5495213	down	18799818	<0.02
MUT	-1.5137634	-0.59813976	1.5137634	down	18802059	<0.02
LGSN	-1.8389271	-0.8788643	1.8389271	down	18802588	<0.02
SLC17A5	-1.5364027	-0.6195564	1.5364027	down	18802818	<0.02
PGM3	-1.9861224	-0.9899545	1.9861224	down	18803100	<0.02
GABRR2	-1.6847632	-0.75254583	1.6847632	down	18803354	<0.02
RRAGD	-1.7455859	-0.8037114	1.7455859	down	18803371	<0.02
SEC63	-1.7337859	-0.79392576	1.7337859	down	18803929	<0.02
MAN1A1	-1.9293283	-0.94809866	1.9293283	down	18804492	<0.02
SGK1	-1.9707626	-0.97875404	1.9707626	down	18804995	<0.02
HIVEP2	-1.6820546	-0.7502246	1.6820546	down	18805381	<0.02
TAGAP	-1.962623	-0.9727831	1.962623	down	18806010	<0.02
SFT2D1	-1.5270692	-0.61076546	1.5270692	down	18806249	<0.02
C4B|C4A|LOC100293534	-1.5244071	-0.60824823	1.5244071	down	18807050	<0.02
C4B|C4A|LOC100293534	-1.5311767	-0.6146407	1.5311767	down	18807093	<0.02
SSR1	-1.6091613	-0.68630886	1.6091613	down	18807439	<0.02
TXNDC5	-3.0354164	-1.6018944	3.0354164	down	18807479	<0.02
TSPAN13	-2.0967617	-1.0681629	2.0967617	down	18808731	<0.02
PLEKHA8	-2.3212223	-1.2148848	2.3212223	down	18809363	<0.02
GARS	-1.9329543	-0.9508076	1.9329543	down	18809392	<0.02
CALU	-2.3754916	-1.2482262	2.3754916	down	18813661	<0.02
INSIG1	-2.0794108	-1.0561748	2.0794108	down	18815613	<0.02
RAPGEF5	-1.7968167	-0.84544325	1.7968167	down	18816896	<0.02
FKBP14	-2.9875994	-1.5789866	2.9875994	down	18817257	<0.02
FIGNL1	-1.5456359	-0.62820053	1.5456359	down	18818350	<0.02
SRI	-1.5433133	-0.6260309	1.5433133	down	18819703	<0.02
ASNS	-2.9379427	-1.5548062	2.9379427	down	18820012	<0.02
COG5	-1.7327198	-0.79303837	1.7327198	down	18820993	<0.02
LOC646329	-1.6184342	-0.6945987	1.6184342	down	18822002	<0.02
CREB3L2	-3.1492043	-1.6549873	3.1492043	down	18822270	<0.02
KDELR2	-2.0758784	-1.0537219	2.0758784	down	18824598	<0.02
CYP51A1	-1.7084894	-0.7727213	1.7084894	down	18824718	<0.02
VPS37A	-1.5336001	-0.6169224	1.5336001	down	18825929	<0.02
SLC39A14	-1.622811	-0.6984949	1.622811	down	18826390	<0.02
ADAM9	-1.7262113	-0.7876091	1.7262113	down	18827398	<0.02
MYC	-2.2697957	-1.1825624	2.2697957	down	18830449	<0.02
PTP4A3	-2.0447063	-1.0318937	2.0447063	down	18830765	<0.02
LONRF1	-1.6989413	-0.76463604	1.6989413	down	18831739	<0.02
NUGGC	-1.7976989	-0.84615135	1.7976989	down	18832396	<0.02
RNF122	-2.0939722	-1.0662422	2.0939722	down	18832652	<0.02
PPAPDC1B	-1.9614959	-0.97195435	1.9614959	down	18832745	<0.02
SLCO5A1	-1.5769057	-0.6570964	1.5769057	down	18833889	<0.02
TRAM1	-1.5570599	-0.63882446	1.5570599	down	18833942	<0.02
SNTB1	-1.6836282	-0.75157356	1.6836282	down	18835769	<0.02
DERL1	-1.5862533	-0.6656232	1.5862533	down	18835798	<0.02
CBWD7	-1.6949575	-0.76124907	1.6949575	down	18839535	<0.02
CBWD3|CBWD7|CBWD5	-1.5706196	-0.6513338	1.5706196	down	18839724	<0.02
PSAT1	-3.0421555	-1.605094	3.0421555	down	18840223	<0.02
SLC31A1	-2.2996786	-1.2014322	2.2996786	down	18841598	<0.02
GLDC	-2.0646195	-1.045876	2.0646195	down	18844530	<0.02
CBWD6	-1.5146768	-0.59901	1.5146768	down	18846123	<0.02
CBWD5|CBWD3|LOC100653334|CBWD7	-1.5467628	-0.62925196	1.5467628	down	18846184	<0.02
C9orf41	-1.5579067	-0.63960886	1.5579067	down	18846454	<0.02
IARS	-1.6089007	-0.6860752	1.6089007	down	18846963	<0.02
ERP44	-1.8548335	-0.8912897	1.8548335	down	18847556	<0.02
DFNB31	-1.5269562	-0.61065865	1.5269562	down	18848292	<0.02
OGT	-1.5033983	-0.5882273	1.5033983	down	18853784	<0.02
PGK1|LOC100653302|LOC100652805	-1.6416581	-0.7151537	1.6416581	down	18853954	<0.02
ZNF275	-1.872338	-0.90484095	1.872338	down	18856045	<0.02
PIM2	-1.9188625	-0.94025135	1.9188625	down	18857916	<0.02
XIST	-1.5475886	-0.63002205	1.5475886	down	18858998	<0.02
MAGT1	-1.5255342	-0.60931444	1.5255342	down	18859110	<0.02
CXorf61	-2.0272293	-1.0195093	2.0272293	down	18860019	<0.02
TSPAN7	-1.7604668	-0.815958	1.7604668	down	18861518	<0.02
P2RY8	-1.542584	-0.62534904	1.542584	down	18861560	<0.02
P2RY8	-1.542584	-0.62534904	1.542584	down	18863315	<0.02
TXLNG2P	-1.8524551	-0.8894386	1.8524551	down	18863357	<0.02
FBXO18	-1.7197711	-0.78221655	1.7197711	down	18863810	<0.02
UBE2D1	-1.9185112	-0.9399872	1.9185112	down	18865904	<0.02
SRGN	-1.765492	-0.82007027	1.765492	down	18866208	<0.02
BTAF1	-1.6786236	-0.7472787	1.6786236	down	18867625	<0.02
SCD	-2.0893898	-1.0630817	2.0893898	down	18868175	<0.02
LINC00263	-2.3620942	-1.2400665	2.3620942	down	18868181	<0.02
DUSP5	-1.8126398	-0.8580923	1.8126398	down	18868815	<0.02
C10orf137	-2.0732796	-1.0519147	2.0732796	down	18869796	<0.02
ANKRD16	-1.6227009	-0.69839716	1.6227009	down	18870527	<0.02
P4HA1	-3.1819484	-1.6699104	3.1819484	down	18873499	<0.02
ALDH18A1	-1.5349547	-0.618196	1.5349547	down	18874675	<0.02
BNIP3	-1.8593554	-0.8948026	1.8593554	down	18876704	<0.02
OR7E14P	-1.9365584	-0.953495	1.9365584	down	18878979	<0.02
ANO5	-1.9914901	-0.9938483	1.9914901	down	18879327	<0.02
HSD17B12	-1.5343663	-0.6176429	1.5343663	down	18879980	<0.02
FADS2	-1.5571696	-0.638926	1.5571696	down	18880937	<0.02
SLC3A2	-1.9645025	-0.974164	1.9645025	down	18881061	<0.02
ATM	-1.6464062	-0.7193203	1.6464062	down	18884048	<0.02
ARCN1	-1.5656502	-0.6467619	1.5656502	down	18884725	<0.02
ARHGEF12	-1.568865	-0.64972115	1.568865	down	18885022	<0.02
CARS	-1.6576378	-0.72912884	1.6576378	down	18886283	<0.02
CYP2R1	-1.8476654	-0.88570356	1.8476654	down	18887139	<0.02
LGR4	-1.837268	-0.87756205	1.837268	down	18887551	<0.02
SLC43A1	-1.6489973	-0.7215891	1.6489973	down	18888591	<0.02
SYVN1	-1.5531145	-0.63516426	1.5531145	down	18889662	<0.02
DHCR7	-1.810999	-0.8567858	1.810999	down	18890326	<0.02
SLC35F2	-1.6765575	-0.745502	1.6765575	down	18891875	<0.02
POU2AF1	-2.2399127	-1.1634426	2.2399127	down	18892009	<0.02
CADM1	-1.6135166	-0.69020844	1.6135166	down	18892211	<0.02
SRPR	-1.5121442	-0.59659576	1.5121442	down	18892961	<0.02
COPB1	-1.5328542	-0.6162205	1.5328542	down	18893905	<0.02
PIK3C2A	-2.2810178	-1.1896777	2.2810178	down	18893948	<0.02
GOLT1B	-1.5927762	-0.6715436	1.5927762	down	18895883	<0.02
SPATS2	-1.618271	-0.69445324	1.618271	down	18896966	<0.02
INHBE	-1.5140091	-0.5983739	1.5140091	down	18898109	<0.02
MARS	-1.7408136	-0.7997618	1.7408136	down	18898128	<0.02
XPOT	-1.8051366	-0.852108	1.8051366	down	18898412	<0.02
SLC35E3	-1.5389713	-0.62196636	1.5389713	down	18898662	<0.02
MDM2	-1.6335182	-0.70798254	1.6335182	down	18898667	<0.02
C12orf23	-1.5277148	-0.61137533	1.5277148	down	18900244	<0.02
SLC2A3	-1.7241039	-0.7858467	1.7241039	down	18902991	<0.02
PKP2	-1.6543106	-0.72623014	1.6543106	down	18904364	<0.02
VDR	-1.6228249	-0.6985073	1.6228249	down	18904883	<0.02
LOC100507195	-1.7404627	-0.7994709	1.7404627	down	18906900	<0.02
ALDH1L2	-3.1614509	-1.6605868	3.1614509	down	18908278	<0.02
FKBP11	-1.6111335	-0.688076	1.6111335	down	18910659	<0.02
ZMYM2	-1.630414	-0.70523834	1.630414	down	18911701	<0.02
COG6	-1.9002823	-0.92621374	1.9002823	down	18912623	<0.02
FNDC3A	-2.7976596	-1.4842205	2.7976596	down	18913013	<0.02
GPR180	-1.5738181	-0.65426874	1.5738181	down	18913721	<0.02
DNAJC3	-1.5603158	-0.6418381	1.5603158	down	18913742	<0.02
MBNL2	-1.7259586	-0.78739786	1.7259586	down	18913755	<0.02
SLC7A1	-2.0911598	-1.0643034	2.0911598	down	18915130	<0.02
DCLK1	-1.6710657	-0.74076843	1.6710657	down	18915301	<0.02
TGDS	-1.545306	-0.6278925	1.545306	down	18916785	<0.02
RASA3	-1.7606193	-0.81608295	1.7606193	down	18917498	<0.02
SOHLH2|CCDC169-SOHLH2	-1.6832387	-0.7512398	1.6832387	down	18917630	<0.02
SMOC1	-2.0960944	-1.0677037	2.0960944	down	18920226	<0.02
LINC00239	-1.5910342	-0.6699648	1.5910342	down	18921771	<0.02
PPP2R5C	-1.7133741	-0.7768402	1.7133741	down	18921774	<0.02
CCNB1IP1	-1.530578	-0.6140766	1.530578	down	18922448	<0.02
SEC23A	-1.9989585	-0.9992485	1.9989585	down	18923664	<0.02
ERO1L	-1.5379869	-0.6210432	1.5379869	down	18924180	<0.02
SEL1L	-1.5957909	-0.6742716	1.5957909	down	18925525	<0.02
WARS	-1.5140301	-0.5983939	1.5140301	down	18926362	<0.02
IGHA1	-1.8630408	-0.8976593	1.8630408	down	18926867	<0.02
HEATR5A	-1.5470982	-0.62956476	1.5470982	down	18927409	<0.02
CHAC1	-2.4652257	-1.3017197	2.4652257	down	18928804	<0.02
SLC27A2	-1.500965	-0.5858903	1.500965	down	18929474	<0.02
SYNM	-1.6980762	-0.76390123	1.6980762	down	18932418	<0.02
LRRK1	-1.8447688	-0.88344	1.8447688	down	18932511	<0.02
LOC283710	-1.9074659	-0.9316573	1.9074659	down	18933214	<0.02
RSL24D1	-1.8938285	-0.92130566	1.8938285	down	18935076	<0.02
GATM	-1.5262882	-0.6100273	1.5262882	down	18939066	<0.02
IL32	-1.5905651	-0.66953945	1.5905651	down	18939940	<0.02
PMM2	-1.5035344	-0.5883579	1.5035344	down	18940260	<0.02
TNFRSF17	-2.070531	-1.0500007	2.070531	down	18940375	<0.02
GPT2	-1.5923588	-0.67116547	1.5923588	down	18942285	<0.02
HERPUD1	-2.8142922	-1.4927721	2.8142922	down	18942770	<0.02
PDP2	-1.7911624	-0.8408961	1.7911624	down	18943172	<0.02
SLC7A6	-1.5454551	-0.62803173	1.5454551	down	18943493	<0.02
TXNDC11	-3.2038164	-1.6797915	3.2038164	down	18946078	<0.02
CDR2	-1.6044511	-0.6820798	1.6044511	down	18946770	<0.02
C16orf58	-1.6223899	-0.6981206	1.6223899	down	18947420	<0.02
AARS	-1.6912434	-0.7580843	1.6912434	down	18948636	<0.02
SLC7A5	-2.728761	-1.448246	2.728761	down	18949520	<0.02
FAM18B1	-1.7273437	-0.78855515	1.7273437	down	18952827	<0.02
SLC47A1	-1.5640339	-0.6452718	1.5640339	down	18952947	<0.02
SLC43A2	-1.6034756	-0.6812024	1.6034756	down	18958404	<0.02
P2RX1	-2.039574	-1.0282679	2.039574	down	18958673	<0.02
NUP88	-1.5196035	-0.6036949	1.5196035	down	18959000	<0.02
FAM18B2|CDRT4|FAM18B2-CDRT4	-1.5313715	-0.6148243	1.5313715	down	18959998	<0.02
ALDOC	-1.6631395	-0.73390913	1.6631395	down	18960725	<0.02
ETV4	-1.6221615	-0.69791746	1.6221615	down	18962594	<0.02
ERN1	-1.7404006	-0.7994194	1.7404006	down	18964301	<0.02
WIPI1	-2.7117682	-1.4392338	2.7117682	down	18964482	<0.02
SLC25A19	-1.799368	-0.8474903	1.799368	down	18965042	<0.02
PYCR1	-1.587414	-0.6666784	1.587414	down	18965948	<0.02
FASN	-1.52308	-0.60699177	1.52308	down	18966014	<0.02
TAF4B	-1.5945224	-0.6731243	1.5945224	down	18968150	<0.02
ME2	-1.6939858	-0.76042175	1.6939858	down	18968679	<0.02
NARS	-1.5609988	-0.6424694	1.5609988	down	18970961	<0.02
LMAN1	-1.9683515	-0.97698784	1.9683515	down	18971021	<0.02
KDSR	-1.7024388	-0.7676029	1.7024388	down	18971080	<0.02
ICAM1	-1.6328198	-0.7073655	1.6328198	down	18973018	<0.02
FAM125A	-1.5154239	-0.59972143	1.5154239	down	18974033	<0.02
EMP3	-1.6572598	-0.7287998	1.6572598	down	18977176	<0.02
RCN3	-2.1964016	-1.1351418	2.1964016	down	18977481	<0.02
ZNF460	-1.530184	-0.61370516	1.530184	down	18978692	<0.02
FLJ45445|LOC100653346	-1.8904126	-0.9187012	1.8904126	down	18978890	<0.02
YIPF2	-1.5196457	-0.60373497	1.5196457	down	18980835	<0.02
PRKD2	-1.8004156	-0.84833	1.8004156	down	18984058	<0.02
SLC1A5	-1.8569227	-0.8929138	1.8569227	down	18984104	<0.02
SLC17A9	-1.6537399	-0.7257323	1.6537399	down	18990813	<0.02
RRBP1	-2.0411406	-1.0293756	2.0411406	down	18991863	<0.02
EIF2S2	-1.5024147	-0.58728313	1.5024147	down	18992498	<0.02
ADA	-1.9041691	-0.92916155	1.9041691	down	18993197	<0.02
SULF2	-2.9538095	-1.5625768	2.9538095	down	18993566	<0.02
TTC3|TTC3P1	-1.5333867	-0.61672163	1.5333867	down	18995844	<0.02
HSPA13	-1.9683515	-0.97698784	1.9683515	down	18996986	<0.02
PRDM15	-1.56505	-0.64620876	1.56505	down	18998083	<0.02
SRRD	-1.5642976	-0.64551497	1.5642976	down	19000021	<0.02
KDELR3	-2.0867624	-1.0612664	2.0867624	down	19001014	<0.02
XBP1	-2.5467951	-1.3486829	2.5467951	down	19003399	<0.02
TMEM184B	-1.5823276	-0.66204834	1.5823276	down	19004405	<0.02
SLC39A7	-1.5632933	-0.6445885	1.5632933	down	19008514	<0.02
C4B|C4A|LOC100293534	-1.5452319	-0.62782335	1.5452319	down	19009505	<0.02
C4B|C4A|LOC100293534	-1.5433173	-0.62603474	1.5433173	down	19010534	<0.02
SLC39A7	-1.5632933	-0.6445885	1.5632933	down	19010660	<0.02
C4B|C4A|LOC100293534	-1.5447294	-0.62735415	1.5447294	down	19011787	<0.02
SLC39A7	-1.5632933	-0.6445885	1.5632933	down	19012589	<0.02
SLC39A7	-1.5632933	-0.6445885	1.5632933	down	19014245	<0.02
C4B|C4A|LOC100293534	-1.5442466	-0.62690306	1.5442466	down	19015196	<0.02
SLC39A7	-1.5632933	-0.6445885	1.5632933	down	19016313	<0.02
C4B|C4A|LOC100293534	-1.5421053	-0.6249013	1.5421053	down	19017349	<0.02
C4B|C4A|LOC100293534	-1.5465732	-0.62907505	1.5465732	down	19018255	<0.02
C4B|C4A|LOC100293534	-1.5479043	-0.63031626	1.5479043	down	19019449	<0.02
OXCT2	-2.2750013	-1.1858673	2.2750013	down	19026909	<0.02
LOC100287934	-1.6949877	-0.7612748	1.6949877	down	19043031	<0.02
RN5S51	-1.9516295	-0.96467924	1.9516295	down	19055069	<0.02
SNORD11	-2.1335523	-1.0932574	2.1335523	down	19092323	<0.02
OR7E14P	-1.8326744	-0.8739505	1.8326744	down	19365228	<0.02
MIR612|NEAT1|LOC100653017	-2.1748528	-1.1209178	2.1748528	down	19369071	<0.02
SNORA70E	-1.7633791	-0.8183427	1.7633791	down	19383116	<0.02
RNY3P2	-1.5772711	-0.65743065	1.5772711	down	19419837	<0.02
RCN1P2	-1.5154079	-0.5997062	1.5154079	down	19423771	<0.02
SNORD64|SNORD108|PAR5	-1.6470697	-0.71990156	1.6470697	down	19446835	<0.02
SNORD116-27	-1.6147192	-0.6912832	1.6147192	down	19446867	<0.02
CNOT6LP1	-1.7596332	-0.8152747	1.7596332	down	19457713	<0.02

## Sheet: Sheet3
Transcripts Cluster Id	FC ([Active] vs [Inactive])	Log FC ([Active] vs [Inactive])	FC (abs) ([Active] vs [Inactive])	Regulation ([Active] vs [Inactive])	PA01_UNC_ctrl1_(HTA-2_0).CEL(normalized)	PA02_UNC_1uM_1_(HTA-2_0).CEL(normalized)	PA03_UNC_ctrl2_(HTA-2_0).CEL(normalized)	PA04_UNC_1uM_2_(HTA-2_0).CEL(normalized)	PA05_UNC_ctrl3_(HTA-2_0).CEL(normalized)	PA06_UNC_1uM_3_(HTA-2_0).CEL(normalized)	genedescription	genesymbol
18681933	-1.5640184	-0.6452575	1.5640184	down	7.9150686	7.307479	7.8508644	7.2320356	7.960821	7.2514663	procollagen-lysine,2-oxoglutarate5-dioxygenase1	PLOD1
18683604	-1.7075195	-0.7719021	1.7075195	down	7.8215275	6.9477696	7.5241027	6.820943	7.492293	6.753503	sestrin2	SESN2
18684606	-2.401909	-1.2641816	2.401909	down	8.989383	7.745304	8.68722	7.5131893	9.029632	7.6551943	bonemorphogeneticprotein8a	BMP8A
18686914	-3.3123972	-1.7278757	3.3123972	down	7.7514925	5.873441	7.5538487	5.665091	7.3081694	5.89135	cystathionase(cystathioninegamma-lyase)	CTH
18687823	-1.5856185	-0.66504574	1.5856185	down	7.3094745	6.6212487	7.0370293	6.483077	7.2084126	6.455455		LOC100129046
18688101	-1.5438372	-0.62652063	1.5438372	down	7.747693	7.0266585	7.6404247	7.0744376	7.672295	7.079756	solutecarrierfamily30(zinctransporter),member7	SLC30A7
18688377	-1.7830536	-0.8343501	1.7830536	down	8.351167	7.3412113	8.100046	7.2148337	7.9814243	7.3735437	seryl-tRNAsynthetase	SARS
18688517	-2.5664186	-1.3597565	2.5664186	down	7.6216483	6.1604886	7.1839952	6.0382695	7.482017	6.0096326	colonystimulatingfactor1(macrophage)	CSF1
18689122	-2.0342607	-1.0245047	2.0342607	down	9.029335	7.9710855	8.878313	7.9098396	9.038561	7.99177	familywithsequencesimilarity46,memberC	FAM46C
18689197	-1.5161965	-0.6004567	1.5161965	down	7.5640383	6.872297	7.3370585	6.788736	7.3914804	6.8301725	phosphoglyceratedehydrogenase	PHGDH
18690492	-1.5751696	-0.6555071	1.5751696	down	7.7446575	7.089488	7.585519	6.9221935	7.737186	7.0891604	ATPase,aminophospholipidtransporter,classI,type8B,member2	ATP8B2
18690799	-2.124026	-1.0868015	2.124026	down	8.112901	7.052665	7.9280844	6.9294367	8.101813	6.900293	semadomain,immunoglobulindomain(Ig),transmembranedomain(TM)andshortcytoplasmicdomain,(semaphorin)4A	SEMA4A
18691321	-5.431338	-2.4413075	5.431338	down	8.384483	5.957529	8.23333	5.678803	8.210243	5.867804	SLAMfamilymember7	SLAMF7
18691598	-1.7286453	-0.78964186	1.7286453	down	8.281334	7.404825	8.206488	7.407072	8.175864	7.4828625	UDP-N-acteylglucosaminepyrophosphorylase1	UAP1
18693206	-1.5111325	-0.59563017	1.5111325	down	7.321934	6.5667715	7.2255745	6.672446	7.169514	6.6909137	chromosome1openreadingframe27	C1orf27
18693224	-1.8503734	-0.8878164	1.8503734	down	7.7444096	6.7440157	7.658028	6.7215257	7.6498227	6.9232683	phospholipaseA2,groupIVA(cytosolic,calcium-dependent)	PLA2G4A
18693539	-2.424607	-1.277751	2.424607	down	6.336663	5.1740184	6.125828	4.934361	6.3611946	4.882051		LOC100506546
18693894	-1.5045087	-0.5892925	1.5045087	down	8.833963	8.287821	8.720487	8.177442	8.989122	8.310432	BTGfamily,member2	BTG2
18693935	-2.5579662	-1.3549972	2.5579662	down	9.4159775	8.027461	9.322627	7.8389215	9.262733	8.069963	lymphocytetransmembraneadaptor1	LAX1
18694516	-2.1381373	-1.0963545	2.1381373	down	8.583901	7.4270124	8.64601	7.3802757	8.424134	7.5576944		CD46
18696767	-1.8468277	-0.88504934	1.8468277	down	8.958938	7.959687	8.540952	7.9880238	8.890846	7.787877		LOC729737
18699270	-1.5395203	-0.62248087	1.5395203	down	7.1629176	6.4856853	6.9674892	6.4160886	7.141423	6.502615		LOC100506963
18700291	-1.8163053	-0.86100674	1.8163053	down	9.040292	8.103576	8.923913	8.021764	8.898959	8.154802	tyrosyl-tRNAsynthetase	YARS
18700942	-1.5601034	-0.6416416	1.5601034	down	9.062614	8.418486	8.972546	8.349453	9.037119	8.379414	poly(A)bindingprotein,cytoplasmic4(inducibleform)	PABPC4
18700982	-2.3680313	-1.2436881	2.3680313	down	9.18744	8.008354	8.977876	7.813029	9.256771	7.869641	bonemorphogeneticprotein8b	BMP8B
18700990	-1.6504407	-0.7228513	1.6504407	down	7.5460076	6.72284	7.35636	6.8758497	7.517329	6.652452	3-oxoacidCoAtransferase2	OXCT2
18701304	-1.7635639	-0.81849384	1.7635639	down	7.6814346	6.813513	7.555165	6.7348104	7.523957	6.756749	mediatorcomplexsubunit8	MED8
18701339	-1.8716005	-0.90427256	1.8716005	down	7.9529243	6.894736	7.7094345	6.7744813	7.691004	6.9713283	solutecarrierfamily6(neurotransmittertransporter,glycine),member9	SLC6A9
18703238	-1.676388	-0.7453561	1.676388	down	7.161811	6.381992	7.159369	6.3377204	7.1470513	6.512451	chitobiase,di-N-acetyl-	CTBS
18704900	-3.553466	-1.829227	3.553466	down	6.7823834	4.9690056	6.524185	4.771881	6.724999	4.8029995	adenosinemonophosphatedeaminase1	AMPD1
18704917	-1.5963447	-0.67477226	1.5963447	down	10.1364765	9.414978	10.117212	9.437231	10.061863	9.439024	neuroblastomaRASviral(v-ras)oncogenehomolog	NRAS
18707002	-1.5152807	-0.59958506	1.5152807	down	8.068263	7.448722	7.917828	7.325505	7.982605	7.3957148	myocyteenhancerfactor2D	MEF2D
18707465	-1.6824956	-0.7506027	1.6824956	down	9.308568	8.469289	9.213742	8.50326	9.243346	8.541298	coatomerproteincomplex,subunitalpha	COPA
18707659	-1.7295163	-0.79036856	1.7295163	down	7.6493297	6.828648	7.484497	6.702547	7.590892	6.8224196	UDP-Gal:betaGlcNAcbeta1,4-galactosyltransferase,polypeptide3	B4GALT3
18708737	-2.3088214	-1.2071567	2.3088214	down	8.488844	7.2102957	8.495074	7.2087774	8.508533	7.4519053	ERdegradationenhancer,mannosidasealpha-like3	EDEM3
18709159	-2.1710672	-1.1184044	2.1710672	down	8.392453	7.214333	8.195452	7.042851	8.157092	7.132602	kinesinfamilymember21B	KIF21B
18710326	-1.6361481	-0.7103033	1.6361481	down	9.560261	8.723836	9.61274	8.778915	9.358299	8.897639	glutamyl-prolyl-tRNAsynthetase	EPRS
18710787	-1.7098712	-0.77388763	1.7098712	down	8.782751	7.9155054	8.778763	7.918858	8.676481	8.081969	acyl-CoAbindingdomaincontaining3	ACBD3
18713620	-1.7578515	-0.8138132	1.7578515	down	6.3738875	5.533232	6.326453	5.4796333	6.383651	5.6296854	guanylatebindingprotein2,interferon-inducible	GBP2
18713691	-3.345678	-1.7422986	3.345678	down	8.301186	6.4656944	8.125165	6.3125496	8.137602	6.558812	DENN/MADDdomaincontaining2C	DENND2C
18715418	-1.8191615	-0.8632736	1.8191615	down	8.358963	7.5140204	8.165962	7.386339	8.336712	7.371457	transmembraneprotein214	TMEM214
18716653	-1.5760522	-0.6563153	1.5760522	down	8.337243	7.606253	8.353688	7.688849	8.378761	7.805646	rashomologfamilymemberQ	RHOQ
18716872	-2.301651	-1.2026691	2.301651	down	8.032893	6.779881	8.087287	6.6601267	7.823338	6.895502	endoplasmicreticulumlectin1	ERLEC1
18717338	-1.9117882	-0.9349227	1.9117882	down	7.9890738	6.9343886	7.7536993	6.8442607	7.7724323	6.9317875	solutecarrierfamily1(glutamate/neutralaminoacidtransporter),member4	SLC1A4
18717986	-1.7274019	-0.7886038	1.7274019	down	9.098128	8.174166	9.002743	8.16311	8.908867	8.306653	methylenetetrahydrofolatedehydrogenase(NADP+dependent)2,methenyltetrahydrofolatecyclohydrolase	MTHFD2
18718733	-2.187325	-1.1291676	2.187325	down	8.049022	6.8163667	8.055598	6.8593063	7.9174614	6.958907	ankyrinrepeatdomain36Bpseudogene2	ANKRD36BP2
18718753	-1.8782027	-0.9093528	1.8782027	down	6.873884	6.1243434	6.6735783	5.8687477	6.965967	5.79228	immunoglobulinkappavariable4-1	IGKV4-1
18722418	-2.1851118	-1.127707	2.1851118	down	7.652365	6.4399605	7.586893	6.4326525	7.511699	6.4952226	pyruvatedehydrogenasekinase,isozyme1	PDK1
18722900	-1.9664475	-0.97559166	1.9664475	down	7.5485635	6.407077	7.5564566	6.375383	7.3316536	6.72744	DnaJ(Hsp40)homolog,subfamilyC,member10	DNAJC10
18725470	-1.6766557	-0.7455864	1.6766557	down	7.0349007	6.2171144	6.8470917	6.1500688	6.9666905	6.2447405	rhomboiddomaincontaining1	RHBDD1
18726109	-1.8030549	-0.85044336	1.8030549	down	7.864439	7.022821	7.6420994	6.973733	7.958519	6.9171734	diacylglycerolkinase,delta130kDa	DGKD
18727473	-1.5079249	-0.5925646	1.5079249	down	7.277567	6.5820994	7.131425	6.6025	7.2090836	6.655784	neuroblastomaamplifiedsequence	NBAS
18727673	-1.5609998	-0.64247036	1.5609998	down	9.190095	8.527187	9.16932	8.542178	9.045203	8.407839	lysosomalproteintransmembrane4alpha	LAPTM4A
18727682	-1.7833225	-0.83456755	1.7833225	down	7.497813	6.673658	7.3143735	6.555675	7.403937	6.483089	syndecan1	SDC1
18728731	-1.8465916	-0.8848648	1.8465916	down	7.6929064	6.771207	7.6436176	6.754454	7.658337	6.814606	familywithsequencesimilarity98,memberA	FAM98A
18729367	-1.5110745	-0.59557486	1.5110745	down	7.200397	6.495609	7.1754313	6.517767	7.139137	6.714865	prolylendopeptidase-like	PREPL
18730397	-2.0699115	-1.0495691	2.0699115	down	8.838246	7.6993055	8.79994	7.6844354	8.807182	7.9129224	glutamine--fructose-6-phosphatetransaminase1	GFPT1
18730565	-1.5209335	-0.6049571	1.5209335	down	6.2256703	5.696845	6.173417	5.58086	6.2953258	5.6018376	methylmalonylCoAepimerase	MCEE
18731273	-1.9224657	-0.9429579	1.9224657	down	7.580668	6.5304556	7.451586	6.5145526	7.4620967	6.6204696	eukaryotictranslationinitiationfactor2-alphakinase3	EIF2AK3
18731295	-1.5730499	-0.65356445	1.5730499	down	9.099011	8.494778	8.999399	8.334881	8.997414	8.305472	immunoglobulinkappavariable3-7(non-functional)	IGKV3-7
18733766	-1.7908238	-0.8406234	1.7908238	down	8.212035	7.304143	8.160538	7.411427	8.295988	7.43112	nebulin	NEB
18734473	-1.9175426	-0.9392586	1.9175426	down	6.9584346	5.965891	6.80067	5.939935	6.998389	6.033892	growthfactorreceptor-boundprotein14	GRB14
18739213	-1.5442144	-0.626873	1.5442144	down	11.85701	11.213774	11.778965	11.095187	11.735391	11.1817875	igkappachainV-IIIregionVG-like	LOC100653210
18739494	-1.5329261	-0.6162882	1.5329261	down	8.0465	7.456639	8.040992	7.3304296	8.018374	7.469933	immunoglobulinkappavariable3D-15(gene/pseudogene)	IGKV3D-15
18739718	-2.1058433	-1.074398	2.1058433	down	8.125741	6.948034	7.99433	6.945388	8.113148	7.116603		SP140
18741194	-1.7813772	-0.83299303	1.7813772	down	7.6163707	6.783305	7.4507403	6.6864843	7.5217175	6.6200595	basichelix-loop-helixfamily,membere40	BHLHE40
18741212	-3.0614383	-1.6142097	3.0614383	down	8.943798	7.2506876	8.842597	7.116104	8.869036	7.446011	ERdegradationenhancer,mannosidasealpha-like1	EDEM1
18742399	-1.900798	-0.9266052	1.900798	down	7.7977834	6.8357086	7.6023674	6.7826324	7.7725596	6.774553	transforminggrowthfactor,betareceptorII(70/80kDa)	TGFBR2
18745609	-1.8025651	-0.8500514	1.8025651	down	6.698522	5.80178	6.6311145	5.7786574	6.75419	5.9532356	ST3beta-galactosidealpha-2,3-sialyltransferase6	ST3GAL6
18746549	-1.5536213	-0.6356349	1.5536213	down	6.5535126	5.951057	6.4877763	5.745431	6.5234947	5.9613914	ELLassociatedfactor2	EAF2
18746967	-1.5140362	-0.59839964	1.5140362	down	8.604841	7.921202	8.459641	7.827388	8.48718	8.007872	Sec61alpha1subunit(S.cerevisiae)	SEC61A1
18747060	-1.6352971	-0.70955276	1.6352971	down	8.905942	8.178845	8.813448	8.124719	8.853209	8.140378	coatomerproteincomplex,subunitgamma1	COPG1
18747914	-2.1736083	-1.1200919	2.1736083	down	8.325186	7.1586843	8.2506	7.0827456	8.288487	7.262565	zincfingerandBTBdomaincontaining38	ZBTB38
18747939	-1.9732674	-0.9805865	1.9732674	down	7.6865664	6.577593	7.658348	6.5903687	7.5307713	6.765967	RASp21proteinactivator2	RASA2
18750159	-2.042179	-1.0301094	2.042179	down	8.020905	6.9424706	7.925048	6.815511	7.856753	6.954395	ST6beta-galactosamidealpha-2,6-sialyltranferase1	ST6GAL1
18751271	-1.7571161	-0.81320953	1.7571161	down	8.195077	7.2772326	8.110748	7.3672667	8.160041	7.381738	ankyrinrepeatdomain28	ANKRD28
18753053	-1.5584326	-0.6400957	1.5584326	down	7.1732836	6.4278207	7.0295825	6.3998275	6.949071	6.404001	solutecarrierfamily25(carnitine/acylcarnitinetranslocase),member20	SLC25A20
18754184	-1.8658978	-0.8998699	1.8658978	down	8.472878	7.5282063	8.459828	7.4914184	8.38884	7.602312	ADP-ribosylationfactor4	ARF4
18754564	-1.5240947	-0.6079526	1.5240947	down	7.743873	7.1788945	7.6553316	7.0442214	7.8186603	7.1708903	leucine-richrepeatsandimmunoglobulin-likedomains1	LRIG1
18754638	-1.7824179	-0.8338356	1.7824179	down	7.2844014	6.3259	7.2375073	6.2763777	7.1263647	6.544488	TATAelementmodulatoryfactor1	TMF1
18755936	-2.3646102	-1.2416024	2.3646102	down	7.3487945	6.041488	7.2030406	5.9699774	7.315959	6.131522	transmembraneprotein39A	TMEM39A
18756137	-1.5417236	-0.62454414	1.5417236	down	7.597653	6.852005	7.5887938	6.848535	7.4057612	7.0180354	IQmotifcontainingB1	IQCB1
18756315	-2.2138243	-1.1465406	2.2138243	down	7.339691	6.176693	7.108802	6.0498676	7.2368107	6.0191197	myosinlightchainkinase	MYLK
18756443	-1.7656735	-0.82021856	1.7656735	down	6.815596	5.888371	6.48204	5.675522	6.7079577	5.981046	HEGhomolog1(zebrafish)	HEG1
18757286	-1.8218409	-0.865397	1.8218409	down	8.827269	7.884626	8.791069	7.886267	8.738976	7.99023	coatomerproteincomplex,subunitbeta2(betaprime)	COPB2
18757677	-1.6234219	-0.699038	1.6234219	down	8.692118	7.842365	8.763925	7.947375	8.620574	8.189766	helicase-liketranscriptionfactor	HLTF
18757956	-1.5366175	-0.6197581	1.5366175	down	6.6197796	5.808922	6.4064612	5.854932	6.4317913	5.934906	solutecarrierfamily33(acetyl-CoAtransporter),member1	SLC33A1
18757971	-1.8866237	-0.9158068	1.8866237	down	8.720298	7.705573	8.723184	7.7080235	8.537175	7.8196383	signalsequencereceptor,gamma(translocon-associatedproteingamma)	SSR3
18758901	-1.5869403	-0.66624784	1.5869403	down	8.219035	7.492483	8.042832	7.4844193	8.183129	7.469349	kelch-like6(Drosophila)	KLHL6
18759594	-1.8375959	-0.87781954	1.8375959	down	8.4371	7.604863	8.453721	7.530957	8.385352	7.506896	proteinphosphatase1,regulatory(inhibitor)subunit2	PPP1R2
18760837	-1.6481631	-0.72085905	1.6481631	down	6.9084144	6.17132	6.760164	6.0719843	6.782357	6.0450544	proteindisulfideisomerasefamilyA,member5	PDIA5
18764601	-1.6396046	-0.7133479	1.6396046	down	8.018916	7.2274365	8.044718	7.234459	7.985847	7.447542		USO1
18765081	-1.7796729	-0.8316121	1.7796729	down	7.7385645	6.798018	7.6763673	6.7608533	7.6771574	7.038383	proteintyrosinephosphatase,non-receptortype13(APO-1/CD95(Fas)-associatedphosphatase)	PTPN13
18765218	-2.1972969	-1.1357298	2.1972969	down	9.444808	8.2450905	9.277203	7.9537697	9.54743	8.66339	secretedphosphoprotein1	SPP1
18770895	-1.6570582	-0.72862434	1.6570582	down	10.287861	9.628888	10.42448	9.634286	10.248418	9.511709	immunoglobulinJpolypeptide,linkerproteinforimmunoglobulinalphaandmupolypeptides	IGJ
18771264	-1.675521	-0.74460983	1.675521	down	7.843218	7.0097914	7.7743587	7.0603156	7.78677	7.1004095	CCR4-NOTtranscriptioncomplex,subunit6-like	CNOT6L
18772781	-2.8787255	-1.5254302	2.8787255	down	7.4811206	5.9236693	7.421255	5.768642	7.3135586	5.9473333	SEC24family,memberD(S.cerevisiae)	SEC24D
18773222	-2.082773	-1.0585055	2.082773	down	7.4582486	6.070273	7.3497977	6.189188	7.0192504	6.392321	solutecarrierfamily7(anionicaminoacidtransporterlightchain,xc-system),member11	SLC7A11
18773362	-1.5363337	-0.6194916	1.5363337	down	6.4885154	5.7037673	6.3055277	5.8312287	6.378615	5.7791853		LOC100507639
18773539	-1.5759298	-0.65620327	1.5759298	down	6.8162584	6.046937	6.7266603	6.1247625	6.677614	6.080223	solutecarrierfamily10(sodium/bileacidcotransporterfamily),member7	SLC10A7
18775189	-1.561793	-0.64320326	1.561793	down	7.3287377	6.629121	7.330787	6.650118	7.2459483	6.6966248	solutecarrierfamily39(zinctransporter),member8	SLC39A8
18777476	-1.6870277	-0.7544837	1.6870277	down	8.632706	7.8354106	8.415485	7.779588	8.647272	7.8170114	zincfinger,SWIM-typecontaining6	ZSWIM6
18777769	-1.5061517	-0.59086704	1.5061517	down	7.517573	6.800256	7.445789	6.8286247	7.410864	6.972744	solutecarrierfamily30(zinctransporter),member5	SLC30A5
18778143	-1.697478	-0.7633929	1.697478	down	7.8848557	7.023223	7.8015823	6.86631	7.6503367	7.157063	microtubule-associatedprotein1B	MAP1B
18779595	-1.9616846	-0.9720931	1.9616846	down	8.274715	7.2210507	8.216843	7.247946	8.256648	7.362931	mannosidase,alpha,class2A,member1	MAN2A1
18780256	-1.9605075	-0.97122717	1.9605075	down	8.242534	7.2564054	8.103775	7.1099954	8.148819	7.215048	proline-richcoiled-coil1	PRRC1
18780625	-2.640281	-1.4006915	2.640281	down	8.541461	7.1257834	8.503918	6.9906936	8.537475	7.2643037	SEC24family,memberA(S.cerevisiae)	SEC24A
18782917	-2.190881	-1.1315112	2.190881	down	7.7779098	6.4967346	7.7018356	6.489723	7.4254413	6.524197	cytoplasmicpolyadenylationelementbindingprotein4	CPEB4
18783829	-1.5522565	-0.634367	1.5522565	down	8.885531	8.1900425	8.761547	8.115592	8.779043	8.217389	CLPTM1-like	CLPTM1L
18784537	-1.5629374	-0.6442599	1.5629374	down	7.6425457	6.8839593	7.5862207	6.9578366	7.5403013	6.9944916	myotubularinrelatedprotein12	MTMR12
18786958	-1.9405937	-0.95649815	1.9405937	down	8.997549	7.955056	9.097048	7.939116	8.903361	8.234293	elongationfactor,RNApolymeraseII,2	ELL2
18788554	-2.7631416	-1.4663095	2.7631416	down	8.27616	6.811584	8.0403385	6.6487365	8.219614	6.6768627	marginalzoneBandB1cell-specificprotein	MZB1
18788630	-2.1551769	-1.1078062	2.1551769	down	7.464003	6.3042793	7.353875	6.1106324	7.1572995	6.236849	heparin-bindingEGF-likegrowthfactor	HBEGF
18788917	-1.5128071	-0.59722805	1.5128071	down	7.1163034	6.4489474	7.0641174	6.448559	6.901866	6.3930974	Yip1domainfamily,member5	YIPF5
18791879	-2.0395916	-1.0282803	2.0395916	down	8.8034	7.74368	8.618579	7.5861077	8.706646	7.7139955	dualspecificityphosphatase22|dualspecificityproteinphosphatase22-like	DUSP22|LOC100653247
18791886	-2.4331455	-1.2828226	2.4331455	down	10.55652	9.252503	10.413011	9.027671	10.398783	9.239673	interferonregulatoryfactor4	IRF4
18792727	-1.648691	-0.7213211	1.648691	down	7.541875	6.79059	7.4196005	6.7858553	7.57628	6.797348	butyrophilin,subfamily3,memberA2	BTN3A2
18792745	-1.5753251	-0.65564966	1.5753251	down	6.4297924	5.768045	6.2891216	5.701749	6.3925695	5.6747417	butyrophilin,subfamily2,memberA2	BTN2A2
18792764	-1.7146125	-0.7778826	1.7146125	down	7.4679313	6.62259	7.262088	6.595051	7.437226	6.615956	butyrophilin,subfamily3,memberA1	BTN3A1
18792792	-1.5319208	-0.61534166	1.5319208	down	6.3542256	5.715563	6.238427	5.690332	6.330052	5.670785	butyrophilin,subfamily3,memberA3	BTN3A3
18793719	-1.6257035	-0.7010641	1.6257035	down	7.711039	6.9843936	7.593991	6.869505	7.5858707	6.933809	solutecarrierfamily39(zinctransporter),member7	SLC39A7
18795046	-1.6381615	-0.7120776	1.6381615	down	6.9090533	6.228682	6.853966	6.1504345	6.9176726	6.1653447	vascularendothelialgrowthfactorA	VEGFA
18795192	-1.5142659	-0.5986185	1.5142659	down	6.8341494	6.2565384	6.644329	6.2080646	6.827822	6.0458403	runt-relatedtranscriptionfactor2	RUNX2
18795537	-1.5806967	-0.6605606	1.5806967	down	9.255127	8.505462	9.258056	8.585743	9.125985	8.566281	proteintyrosinephosphatasetypeIVA,member1	PTP4A1
18796277	-2.3756251	-1.2483072	2.3756251	down	9.780389	8.605023	9.814758	8.518128	9.932252	8.659323	peptidaseM20domaincontaining2	PM20D2
18796495	-1.7349031	-0.7948551	1.7349031	down	8.525058	7.5785813	8.4453745	7.540829	8.259327	7.725784	PRdomaincontaining1,withZNFdomain	PRDM1
18797842	-1.8919009	-0.9198365	1.8919009	down	6.864942	5.8536663	6.639523	5.799668	6.6394453	5.7310658	androgen-induced1	AIG1
18798190	-1.5383885	-0.6214199	1.5383885	down	7.3032956	6.575466	7.1398706	6.5189524	7.132343	6.616832	methylenetetrahydrofolatedehydrogenase(NADP+dependent)1-like	MTHFD1L
18799818	-1.5495213	-0.6318226	1.5495213	down	6.0679407	5.348449	5.977635	5.3035655	5.8044295	5.3025246	cytidinemonophospho-N-acetylneuraminicacidhydroxylase,pseudogene	CMAHP
18802059	-1.5137634	-0.59813976	1.5137634	down	7.158822	6.466995	7.035077	6.437524	7.0065355	6.5015	methylmalonylCoAmutase	MUT
18802588	-1.8389271	-0.8788643	1.8389271	down	6.643742	5.748194	6.594977	5.7613726	6.791364	5.8839235	lengsin,lensproteinwithglutaminesynthetasedomain	LGSN
18802818	-1.5364027	-0.6195564	1.5364027	down	6.8435316	6.1153703	6.632344	5.980209	6.6794834	6.201111	solutecarrierfamily17(anion/sugartransporter),member5	SLC17A5
18803100	-1.9861224	-0.9899545	1.9861224	down	6.956822	5.8872185	6.8833504	5.862341	6.8205004	5.9412475	phosphoglucomutase3	PGM3
18803354	-1.6847632	-0.75254583	1.6847632	down	6.7704086	5.983867	6.5373373	6.0323877	7.0191054	6.0529585	gamma-aminobutyricacid(GABA)Areceptor,rho2	GABRR2
18803371	-1.7455859	-0.8037114	1.7455859	down	8.0225	7.1635337	7.925599	7.1288342	8.085828	7.3304276	Ras-relatedGTPbindingD	RRAGD
18803929	-1.7337859	-0.79392576	1.7337859	down	8.742572	7.8084617	8.770659	7.8350706	8.527241	8.015162		SEC63
18804492	-1.9293283	-0.94809866	1.9293283	down	7.953337	6.944928	7.960281	6.9258766	7.9653063	7.163826	mannosidase,alpha,class1A,member1	MAN1A1
18804995	-1.9707626	-0.97875404	1.9707626	down	6.87263	5.810976	6.765851	5.710422	6.7383785	5.9191985	serum/glucocorticoidregulatedkinase1	SGK1
18805381	-1.6820546	-0.7502246	1.6820546	down	8.179079	7.301809	8.089458	7.363527	8.207765	7.560294	humanimmunodeficiencyvirustypeIenhancerbindingprotein2	HIVEP2
18806010	-1.962623	-0.9727831	1.962623	down	7.43563	6.3259964	7.2991853	6.216938	7.32072	6.594252	T-cellactivationRhoGTPaseactivatingprotein	TAGAP
18806249	-1.5270692	-0.61076546	1.5270692	down	6.402268	5.692395	6.2684917	5.70177	6.3404775	5.784774	SFT2domaincontaining1	SFT2D1
18807050	-1.5244071	-0.60824823	1.5244071	down	8.201915	7.585947	8.104963	7.4944396	8.170512	7.572258	complementcomponent4B(Chidobloodgroup)|complementcomponent4A(Rodgersbloodgroup)|complementC4-B-like	C4B|C4A|LOC100293534
18807093	-1.5311767	-0.6146407	1.5311767	down	8.230421	7.6121798	8.139842	7.5165043	8.203093	7.6007485	complementcomponent4B(Chidobloodgroup)|complementcomponent4A(Rodgersbloodgroup)|complementC4-B-like	C4B|C4A|LOC100293534
18807439	-1.6091613	-0.68630886	1.6091613	down	8.585804	7.8147426	8.587659	7.8038325	8.471211	7.9671726	signalsequencereceptor,alpha	SSR1
18807479	-3.0354164	-1.6018944	3.0354164	down	11.063414	9.551178	11.018107	9.337799	11.084969	9.471829	thioredoxindomaincontaining5(endoplasmicreticulum)	TXNDC5
18808731	-2.0967617	-1.0681629	2.0967617	down	7.7609982	6.642643	7.475736	6.501744	7.710908	6.5987687	tetraspanin13	TSPAN13
18809363	-2.3212223	-1.2148848	2.3212223	down	7.3185816	6.1088285	7.2558002	5.9529305	7.2676826	6.13565	pleckstrinhomologydomaincontaining,familyA(phosphoinositidebindingspecific)member8	PLEKHA8
18809392	-1.9329543	-0.9508076	1.9329543	down	9.733882	8.658193	9.729285	8.620243	9.539413	8.871722	glycyl-tRNAsynthetase	GARS
18813661	-2.3754916	-1.2482262	2.3754916	down	9.50438	8.187157	9.541206	8.1806965	9.391439	8.324496	calumenin	CALU
18815613	-2.0794108	-1.0561748	2.0794108	down	8.512635	7.4415684	8.456483	7.3066397	8.582113	7.634499	insulininducedgene1	INSIG1
18816896	-1.7968167	-0.84544325	1.7968167	down	6.787474	5.850689	6.6143847	5.7632904	6.631623	5.883173	Rapguaninenucleotideexchangefactor(GEF)5	RAPGEF5
18817257	-2.9875994	-1.5789866	2.9875994	down	7.1292815	5.5510116	6.997231	5.3892794	6.9939456	5.443208	FK506bindingprotein14,22kDa	FKBP14
18818350	-1.5456359	-0.62820053	1.5456359	down	7.1550837	6.405107	7.056001	6.3571296	6.928734	6.4929805	fidgetin-like1	FIGNL1
18819703	-1.5433133	-0.6260309	1.5433133	down	7.1663327	6.475545	7.0838466	6.4287133	6.9811835	6.4490123	sorcin	SRI
18820012	-2.9379427	-1.5548062	2.9379427	down	8.364619	6.6615367	8.176959	6.458856	7.952609	6.709377	asparaginesynthetase(glutamine-hydrolyzing)	ASNS
18820993	-1.7327198	-0.79303837	1.7327198	down	7.8439436	7.0040555	7.812918	6.9792094	7.74748	7.0419626	componentofoligomericgolgicomplex5	COG5
18822002	-1.6184342	-0.6945987	1.6184342	down	6.8004856	5.889608	6.562524	5.9194007	6.5629606	6.0331664		LOC646329
18822270	-3.1492043	-1.6549873	3.1492043	down	9.121998	7.484671	8.892718	7.24246	8.9927	7.3153224	cAMPresponsiveelementbindingprotein3-like2	CREB3L2
18824598	-2.0758784	-1.0537219	2.0758784	down	8.998929	7.900173	8.97422	7.833157	8.947873	8.0265255	KDEL(Lys-Asp-Glu-Leu)endoplasmicreticulumproteinretentionreceptor2	KDELR2
18824718	-1.7084894	-0.7727213	1.7084894	down	9.116803	8.17935	9.131573	8.209803	9.060527	8.601585	cytochromeP450,family51,subfamilyA,polypeptide1	CYP51A1
18825929	-1.5336001	-0.6169224	1.5336001	down	6.7205625	6.0130258	6.653256	5.958403	6.547784	6.099407	vacuolarproteinsorting37homologA(S.cerevisiae)	VPS37A
18826390	-1.622811	-0.6984949	1.622811	down	7.5039444	6.769328	7.338087	6.665566	7.409046	6.7207003	solutecarrierfamily39(zinctransporter),member14	SLC39A14
18827398	-1.7262113	-0.7876091	1.7262113	down	8.0073	7.1008177	7.9372945	7.116527	7.8779864	7.2424116	ADAMmetallopeptidasedomain9	ADAM9
18830449	-2.2697957	-1.1825624	2.2697957	down	9.0571375	7.8673706	8.9076805	7.669902	8.949347	7.829204	v-mycmyelocytomatosisviraloncogenehomolog(avian)	MYC
18830765	-2.0447063	-1.0318937	2.0447063	down	9.804946	8.789455	9.592872	8.57502	9.715242	8.652904	proteintyrosinephosphatasetypeIVA,member3	PTP4A3
18831739	-1.6989413	-0.76463604	1.6989413	down	6.2183256	5.327561	6.162899	5.3012834	6.05283	5.511304	LONpeptidaseN-terminaldomainandringfinger1	LONRF1
18832396	-1.7976989	-0.84615135	1.7976989	down	6.952694	6.0817738	6.8767166	6.0783644	6.928886	6.0597043	nuclearGTPase,germinalcenterassociated	NUGGC
18832652	-2.0939722	-1.0662422	2.0939722	down	7.460367	6.3442507	7.310708	6.290631	7.4360776	6.3735456	ringfingerprotein122	RNF122
18832745	-1.9614959	-0.97195435	1.9614959	down	7.256495	6.1225266	7.032748	6.099949	6.971601	6.1225066	phosphatidicacidphosphatasetype2domaincontaining1B	PPAPDC1B
18833889	-1.5769057	-0.6570964	1.5769057	down	7.123809	6.419384	7.0308366	6.374142	7.1320806	6.521912	solutecarrierorganicaniontransporterfamily,member5A1	SLCO5A1
18833942	-1.5570599	-0.63882446	1.5570599	down	9.990654	9.241799	10.072761	9.216483	9.830658	9.519317	translocationassociatedmembraneprotein1	TRAM1
18835769	-1.6836282	-0.75157356	1.6836282	down	7.6821947	6.8555465	7.5406885	6.8450966	7.5891395	6.8566585	syntrophin,beta1(dystrophin-associatedproteinA1,59kDa,basiccomponent1)	SNTB1
18835798	-1.5862533	-0.6656232	1.5862533	down	8.307666	7.5771832	8.289621	7.536182	8.254321	7.7413754	derlin1	DERL1
18839535	-1.6949575	-0.76124907	1.6949575	down	7.4004087	6.494539	7.4233036	6.5212755	7.229268	6.7534194	COBWdomaincontaining7	CBWD7
18839724	-1.5706196	-0.6513338	1.5706196	down	7.903744	7.1434426	7.9314704	7.148377	7.796386	7.385778	COBWdomaincontaining3|COBWdomaincontaining7|COBWdomaincontaining5	CBWD3|CBWD7|CBWD5
18840223	-3.0421555	-1.605094	3.0421555	down	10.182488	8.400497	9.943858	8.218932	9.750379	8.442011	phosphoserineaminotransferase1	PSAT1
18841598	-2.2996786	-1.2014322	2.2996786	down	9.891136	8.664959	9.776581	8.5373745	9.774911	8.635996	solutecarrierfamily31(coppertransporters),member1	SLC31A1
18844530	-2.0646195	-1.045876	2.0646195	down	8.12601	7.0307703	7.9339333	6.941807	7.99809	6.9478273	glycinedehydrogenase(decarboxylating)	GLDC
18846123	-1.5146768	-0.59901	1.5146768	down	7.586221	6.861963	7.5856857	6.901974	7.485008	7.0959496	COBWdomaincontaining6	CBWD6
18846184	-1.5467628	-0.62925196	1.5467628	down	7.3277097	6.5541162	7.3160257	6.6082807	7.197224	6.7908063	COBWdomaincontaining5|COBWdomaincontaining3|uncharacterizedLOC100653334|COBWdomaincontaining7	CBWD5|CBWD3|LOC100653334|CBWD7
18846454	-1.5579067	-0.63960886	1.5579067	down	8.014599	7.344406	8.041171	7.3493557	7.979971	7.423156	chromosome9openreadingframe41	C9orf41
18846963	-1.6089007	-0.6860752	1.6089007	down	8.940516	8.153422	8.864916	8.150988	8.879207	8.322003	isoleucyl-tRNAsynthetase	IARS
18847556	-1.8548335	-0.8912897	1.8548335	down	9.053488	8.101582	9.027764	8.089341	9.094113	8.3105755	endoplasmicreticulumprotein44	ERP44
18848292	-1.5269562	-0.61065865	1.5269562	down	7.0429144	6.4742045	6.9267473	6.4755015	7.205339	6.39332	deafness,autosomalrecessive31	DFNB31
18853784	-1.5033983	-0.5882273	1.5033983	down	9.419723	8.647544	9.269896	8.753622	9.269907	8.793679	O-linkedN-acetylglucosamine(GlcNAc)transferase	OGT
18853954	-1.6416581	-0.7151537	1.6416581	down	9.448316	8.715129	9.430681	8.691212	9.385368	8.712564	phosphoglyceratekinase1|uncharacterizedLOC100653302|uncharacterizedLOC100652805	PGK1|LOC100653302|LOC100652805
18856045	-1.872338	-0.90484095	1.872338	down	7.050111	6.0832872	6.8749137	6.0378485	6.9773374	6.0667024	zincfingerprotein275	ZNF275
18857916	-1.9188625	-0.94025135	1.9188625	down	10.317234	9.325947	10.105166	9.163481	10.115488	9.227708	pim-2oncogene	PIM2
18858998	-1.5475886	-0.63002205	1.5475886	down	9.2925415	8.53155	9.201655	8.746479	9.343222	8.669321	X(inactive)-specifictranscript(non-proteincoding)	XIST
18859110	-1.5255342	-0.60931444	1.5255342	down	7.4486413	6.7420335	7.3396006	6.760755	7.3967443	6.8542542	magnesiumtransporter1	MAGT1
18860019	-2.0272293	-1.0195093	2.0272293	down	7.0701003	6.2168975	7.078603	6.06917	7.2008133	6.0049186	chromosomeXopenreadingframe61	CXorf61
18861518	-1.7604668	-0.815958	1.7604668	down	7.3368945	6.4642897	7.051447	6.3684907	7.2704425	6.37813	tetraspanin7	TSPAN7
18861560	-1.542584	-0.62534904	1.542584	down	7.32006	6.7487354	7.159884	6.559356	7.2525268	6.548332	purinergicreceptorP2Y,G-proteincoupled,8	P2RY8
18863315	-1.542584	-0.62534904	1.542584	down	7.32006	6.7487354	7.159884	6.559356	7.2525268	6.548332	purinergicreceptorP2Y,G-proteincoupled,8	P2RY8
18863357	-1.8524551	-0.8894386	1.8524551	down	6.420203	5.462031	6.297597	5.45314	6.6174603	5.751774	taxilingamma2,pseudogene	TXLNG2P
18863810	-1.7197711	-0.78221655	1.7197711	down	8.281721	7.4166126	8.07447	7.3497624	8.291581	7.534746	F-boxprotein,helicase,18	FBXO18
18865904	-1.9185112	-0.9399872	1.9185112	down	7.4088283	6.4636416	7.347075	6.2813196	7.3919473	6.5829277	ubiquitin-conjugatingenzymeE2D1	UBE2D1
18866208	-1.765492	-0.82007027	1.765492	down	9.15162	8.376064	9.226303	8.312493	9.176124	8.405276	serglycin	SRGN
18867625	-1.6786236	-0.7472787	1.6786236	down	7.857003	7.003721	7.7814126	7.059444	7.9291677	7.262582		BTAF1
18868175	-2.0893898	-1.0630817	2.0893898	down	10.279072	9.319886	10.166303	9.161027	10.319968	9.095185	stearoyl-CoAdesaturase(delta-9-desaturase)	SCD
18868181	-2.3620942	-1.2400665	2.3620942	down	8.726529	7.308912	8.356423	7.3252273	8.547459	7.276073	longintergenicnon-proteincodingRNA263	LINC00263
18868815	-1.8126398	-0.8580923	1.8126398	down	7.9263844	7.065411	7.838458	6.8822227	7.927342	7.1702724	dualspecificityphosphatase5	DUSP5
18869796	-2.0732796	-1.0519147	2.0732796	down	7.785526	6.6187897	7.669493	6.611749	7.723485	6.7922215	chromosome10openreadingframe137	C10orf137
18870527	-1.6227009	-0.69839716	1.6227009	down	6.3738594	5.649142	6.192065	5.6151695	6.3702083	5.57663	ankyrinrepeatdomain16	ANKRD16
18873499	-3.1819484	-1.6699104	3.1819484	down	7.9282365	6.2124276	7.8297544	6.1422777	7.956154	6.3497076	prolyl4-hydroxylase,alphapolypeptideI	P4HA1
18874675	-1.5349547	-0.618196	1.5349547	down	7.9216833	7.2243752	7.799973	7.1798816	7.8015122	7.264324	aldehydedehydrogenase18family,memberA1	ALDH18A1
18876704	-1.8593554	-0.8948026	1.8593554	down	7.3739586	6.5624	7.243959	6.3442783	7.3892546	6.4160852	BCL2/adenovirusE1B19kDainteractingprotein3	BNIP3
18878979	-1.9365584	-0.953495	1.9365584	down	7.555504	6.361837	7.0489063	6.281965	7.203818	6.303941	olfactoryreceptor,family7,subfamilyE,member14pseudogene	OR7E14P
18879327	-1.9914901	-0.9938483	1.9914901	down	6.642365	5.5447516	6.5736012	5.5259523	6.5003505	5.664069	anoctamin5	ANO5
18879980	-1.5343663	-0.6176429	1.5343663	down	8.585859	7.8897963	8.474569	7.910363	8.524567	7.931908	hydroxysteroid(17-beta)dehydrogenase12	HSD17B12
18880937	-1.5571696	-0.638926	1.5571696	down	7.863275	7.261044	7.8268657	7.229535	7.9536557	7.236439	fattyaciddesaturase2	FADS2
18881061	-1.9645025	-0.974164	1.9645025	down	8.796637	7.7517824	8.558555	7.5577354	8.599168	7.722346	solutecarrierfamily3(activatorsofdibasicandneutralaminoacidtransport),member2	SLC3A2
18884048	-1.6464062	-0.7193203	1.6464062	down	7.861598	6.975534	7.8221316	7.107282	7.930843	7.3737946	ataxiatelangiectasiamutated	ATM
18884725	-1.5656502	-0.6467619	1.5656502	down	9.240119	8.506433	9.234275	8.494358	9.212125	8.745445	archain1	ARCN1
18885022	-1.568865	-0.64972115	1.568865	down	9.094632	8.31298	9.069013	8.395593	9.071157	8.577066	Rhoguaninenucleotideexchangefactor(GEF)12	ARHGEF12
18886283	-1.6576378	-0.72912884	1.6576378	down	7.3754354	6.5472097	7.1855354	6.442762	7.1601243	6.5437355	cysteinyl-tRNAsynthetase	CARS
18887139	-1.8476654	-0.88570356	1.8476654	down	7.331761	6.313027	7.263696	6.244576	7.026398	6.407141	cytochromeP450,family2,subfamilyR,polypeptide1	CYP2R1
18887551	-1.837268	-0.87756205	1.837268	down	8.691215	7.6547127	8.674429	7.6084876	8.342332	7.812087	leucine-richrepeatcontainingGprotein-coupledreceptor4	LGR4
18888591	-1.6489973	-0.7215891	1.6489973	down	8.451276	7.60459	8.250333	7.525999	8.209355	7.6156077	solutecarrierfamily43,member1	SLC43A1
18889662	-1.5531145	-0.63516426	1.5531145	down	8.792526	8.167106	8.519871	8.020701	8.708128	7.9272246	synovialapoptosisinhibitor1,synoviolin	SYVN1
18890326	-1.810999	-0.8567858	1.810999	down	9.4115715	8.562809	9.24459	8.396151	9.454083	8.580929	7-dehydrocholesterolreductase	DHCR7
18891875	-1.6765575	-0.745502	1.6765575	down	8.294366	7.547749	8.263247	7.487961	8.298983	7.5843806	solutecarrierfamily35,memberF2	SLC35F2
18892009	-2.2399127	-1.1634426	2.2399127	down	9.409028	8.289187	9.238026	7.993455	9.253684	8.12777	POUclass2associatingfactor1	POU2AF1
18892211	-1.6135166	-0.69020844	1.6135166	down	9.30254	8.5342	9.159207	8.467877	9.256243	8.645287	celladhesionmolecule1	CADM1
18892961	-1.5121442	-0.59659576	1.5121442	down	10.001801	9.362727	9.849231	9.2829895	9.979652	9.39518	signalrecognitionparticlereceptor(dockingprotein)	SRPR
18893905	-1.5328542	-0.6162205	1.5328542	down	8.822926	8.075983	8.912611	8.150919	8.728543	8.388519	coatomerproteincomplex,subunitbeta1	COPB1
18893948	-2.2810178	-1.1896777	2.2810178	down	7.950581	6.679508	7.867001	6.5813923	7.919362	6.9070106	phosphoinositide-3-kinase,class2,alphapolypeptide	PIK3C2A
18895883	-1.5927762	-0.6715436	1.5927762	down	6.3162217	5.607922	6.3345814	5.62819	6.2346506	5.6347084	golgitransport1B	GOLT1B
18896966	-1.618271	-0.69445324	1.618271	down	7.71797	6.9779987	7.615438	6.8917575	7.6504617	7.030751	spermatogenesisassociated,serine-rich2	SPATS2
18898109	-1.5140091	-0.5983739	1.5140091	down	6.2374825	5.7266536	6.099875	5.484247	6.1202364	5.4515705	inhibin,betaE	INHBE
18898128	-1.7408136	-0.7997618	1.7408136	down	8.530724	7.6235094	8.369696	7.5245504	8.333022	7.6860967	methionyl-tRNAsynthetase	MARS
18898412	-1.8051366	-0.852108	1.8051366	down	9.105285	8.088864	9.05462	8.125089	8.963709	8.353336	exportin,tRNA(nuclearexportreceptorfortRNAs)	XPOT
18898662	-1.5389713	-0.62196636	1.5389713	down	7.423128	6.7020884	7.2575502	6.6907387	7.2856627	6.707615	solutecarrierfamily35,memberE3	SLC35E3
18898667	-1.6335182	-0.70798254	1.6335182	down	6.79815	6.0458064	6.743968	6.0347652	6.7506065	6.0882063	Mdm2,p53E3ubiquitinproteinligasehomolog(mouse)	MDM2
18900244	-1.5277148	-0.61137533	1.5277148	down	6.6196795	5.9451747	6.576456	5.936877	6.495243	5.9752035	chromosome12openreadingframe23	C12orf23
18902991	-1.7241039	-0.7858467	1.7241039	down	7.871236	6.9806848	7.732402	6.935139	7.700864	7.031137	solutecarrierfamily2(facilitatedglucosetransporter),member3	SLC2A3
18904364	-1.6543106	-0.72623014	1.6543106	down	7.500914	6.757537	7.4152794	6.7402477	7.415138	6.6548576	plakophilin2	PKP2
18904883	-1.6228249	-0.6985073	1.6228249	down	7.0190434	6.4044194	6.9117455	6.2740645	7.0367727	6.193555	vitaminD(1,25-dihydroxyvitaminD3)receptor	VDR
18906900	-1.7404627	-0.7994709	1.7404627	down	5.67509	4.8191357	5.486369	4.758171	5.6042633	4.7900033		LOC100507195
18908278	-3.1614509	-1.6605868	3.1614509	down	8.839137	7.042367	8.722134	6.976032	8.632402	7.1935163	aldehydedehydrogenase1family,memberL2	ALDH1L2
18910659	-1.6111335	-0.688076	1.6111335	down	7.714539	7.004654	7.5295444	6.9062076	7.6289186	6.8979115	FK506bindingprotein11,19kDa	FKBP11
18911701	-1.630414	-0.70523834	1.630414	down	7.0386515	6.2267046	6.939161	6.276035	6.989424	6.3487806	zincfinger,MYM-type2	ZMYM2
18912623	-1.9002823	-0.92621374	1.9002823	down	6.801612	5.720709	6.6350193	5.7416143	6.6195745	5.8152423	componentofoligomericgolgicomplex6	COG6
18913013	-2.7976596	-1.4842205	2.7976596	down	9.320767	7.7706428	9.302824	7.746409	9.237701	7.89158	fibronectintypeIIIdomaincontaining3A	FNDC3A
18913721	-1.5738181	-0.65426874	1.5738181	down	7.2746544	6.5169315	7.226112	6.440195	7.1689353	6.7497687	Gprotein-coupledreceptor180	GPR180
18913742	-1.5603158	-0.6418381	1.5603158	down	7.8336053	7.0805717	7.860021	7.074807	7.6235914	7.2363267	DnaJ(Hsp40)homolog,subfamilyC,member3	DNAJC3
18913755	-1.7259586	-0.78739786	1.7259586	down	6.819495	5.9445233	6.7252083	5.849643	6.5742354	5.962579	muscleblind-likesplicingregulator2	MBNL2
18915130	-2.0911598	-1.0643034	2.0911598	down	8.869094	7.7598515	8.65741	7.57249	8.668087	7.6693387	solutecarrierfamily7(cationicaminoacidtransporter,y+system),member1	SLC7A1
18915301	-1.6710657	-0.74076843	1.6710657	down	6.280892	5.51041	6.216227	5.376378	6.0397735	5.4277987	doublecortin-likekinase1	DCLK1
18916785	-1.545306	-0.6278925	1.545306	down	6.0592256	5.317316	5.954587	5.290426	5.8808713	5.4032655	TDP-glucose4,6-dehydratase	TGDS
18917498	-1.7606193	-0.81608295	1.7606193	down	8.642081	7.8137035	8.469859	7.742513	8.667952	7.7754245	RASp21proteinactivator3	RASA3
18917630	-1.6832387	-0.7512398	1.6832387	down	7.8870025	7.046294	7.7325153	6.951268	7.6581926	7.026428	spermatogenesisandoogenesisspecificbasichelix-loop-helix2|CCDC169-SOHLH2readthrough	SOHLH2|CCDC169-SOHLH2
18920226	-2.0960944	-1.0677037	2.0960944	down	6.7583184	5.690197	6.629166	5.6324596	6.7401385	5.6018553	SPARCrelatedmodularcalciumbinding1	SMOC1
18921771	-1.5910342	-0.6699648	1.5910342	down	6.3161907	5.6671314	6.1681495	5.5336976	6.3175955	5.5912147	longintergenicnon-proteincodingRNA239	LINC00239
18921774	-1.7133741	-0.7768402	1.7133741	down	7.9981823	7.121703	7.969252	7.14752	7.9686522	7.336343	proteinphosphatase2,regulatorysubunitB',gamma	PPP2R5C
18922448	-1.530578	-0.6140766	1.530578	down	6.987267	6.293406	6.9262257	6.382677	6.908369	6.303549	cyclinB1interactingprotein1,E3ubiquitinproteinligase	CCNB1IP1
18923664	-1.9989585	-0.9992485	1.9989585	down	7.778087	6.690404	7.708881	6.6729765	7.733731	6.8595734	Sec23homologA(S.cerevisiae)	SEC23A
18924180	-1.5379869	-0.6210432	1.5379869	down	9.369861	8.648893	9.528776	8.798381	9.35218	8.940414	ERO1-like(S.cerevisiae)	ERO1L
18925525	-1.5957909	-0.6742716	1.5957909	down	8.74505	7.8314176	8.627938	7.9225473	8.452587	8.048795	sel-1suppressoroflin-12-like(C.elegans)	SEL1L
18926362	-1.5140301	-0.5983939	1.5140301	down	7.505808	6.7101936	7.3360443	6.664918	7.1954865	6.867045	tryptophanyl-tRNAsynthetase	WARS
18926867	-1.8630408	-0.8976593	1.8630408	down	10.902379	10.08624	10.707438	9.900972	10.97203	9.901655	immunoglobulinheavyconstantalpha1	IGHA1
18927409	-1.5470982	-0.62956476	1.5470982	down	6.865844	6.128456	6.6861143	6.1340156	6.8460164	6.2468066	HEATrepeatcontaining5A	HEATR5A
18928804	-2.4652257	-1.3017197	2.4652257	down	7.97387	6.7373123	7.6789813	6.3416195	7.8882375	6.5569973	ChaC,cationtransportregulatorhomolog1(E.coli)	CHAC1
18929474	-1.500965	-0.5858903	1.500965	down	5.9987526	5.3566194	5.8720007	5.3300853	5.972745	5.3991213	solutecarrierfamily27(fattyacidtransporter),member2	SLC27A2
18932418	-1.6980762	-0.76390123	1.6980762	down	7.5952907	6.8679867	7.5246167	6.733931	7.4817524	6.7080393	synemin,intermediatefilamentprotein	SYNM
18932511	-1.8447688	-0.88344	1.8447688	down	7.382882	6.494394	7.1154175	6.3599668	7.4224133	6.4160337	leucine-richrepeatkinase1	LRRK1
18933214	-1.9074659	-0.9316573	1.9074659	down	6.8865237	5.9778047	6.6982055	5.935514	6.920632	5.797072		LOC283710
18935076	-1.8938285	-0.92130566	1.8938285	down	8.287895	7.2980356	8.420661	7.2549286	8.0172205	7.408895	ribosomalL24domaincontaining1	RSL24D1
18939066	-1.5262882	-0.6100273	1.5262882	down	8.779355	8.116806	8.791879	8.1009035	8.549719	8.073161	glycineamidinotransferase(L-arginine:glycineamidinotransferase)	GATM
18939940	-1.5905651	-0.66953945	1.5905651	down	7.7625318	7.1932306	7.7147408	7.042468	7.90886	7.1418157	interleukin32	IL32
18940260	-1.5035344	-0.5883579	1.5035344	down	7.4223948	6.747972	7.186357	6.5997324	7.2892714	6.7852445	phosphomannomutase2	PMM2
18940375	-2.070531	-1.0500007	2.070531	down	7.2107306	6.257171	7.2654243	6.125407	7.290746	6.2343216	tumornecrosisfactorreceptorsuperfamily,member17	TNFRSF17
18942285	-1.5923588	-0.67116547	1.5923588	down	7.2676635	6.580572	7.187148	6.4532924	7.1858068	6.593255	glutamicpyruvatetransaminase(alanineaminotransferase)2	GPT2
18942770	-2.8142922	-1.4927721	2.8142922	down	9.312701	7.778934	9.143269	7.543498	9.169619	7.824841	homocysteine-inducible,endoplasmicreticulumstress-inducible,ubiquitin-likedomainmember1	HERPUD1
18943172	-1.7911624	-0.8408961	1.7911624	down	6.8490667	6.0032396	6.645044	5.7796497	6.9140563	6.1025896	pyruvatedehyrogenasephosphatasecatalyticsubunit2	PDP2
18943493	-1.5454551	-0.62803173	1.5454551	down	7.3027425	6.5957856	7.1105723	6.529391	7.374362	6.778408	solutecarrierfamily7(aminoacidtransporterlightchain,y+Lsystem),member6	SLC7A6
18946078	-3.2038164	-1.6797915	3.2038164	down	9.381002	7.757478	9.292247	7.4226575	9.140133	7.593871	thioredoxindomaincontaining11	TXNDC11
18946770	-1.6044511	-0.6820798	1.6044511	down	7.3735733	6.4891	7.242112	6.5783253	7.2625017	6.764522	cerebellardegeneration-relatedprotein2,62kDa	CDR2
18947420	-1.6223899	-0.6981206	1.6223899	down	8.090782	7.39948	7.922425	7.2946854	8.028851	7.25353	chromosome16openreadingframe58	C16orf58
18948636	-1.6912434	-0.7580843	1.6912434	down	9.710459	8.8937025	9.627584	8.811202	9.706232	9.065118	alanyl-tRNAsynthetase	AARS
18949520	-2.728761	-1.448246	2.728761	down	10.668654	9.220002	10.522714	8.972188	10.463718	9.118158	solutecarrierfamily7(aminoacidtransporterlightchain,Lsystem),member5	SLC7A5
18952827	-1.7273437	-0.78855515	1.7273437	down	7.3920755	6.5537724	7.2738385	6.5099473	7.448874	6.6854033	familywithsequencesimilarity18,memberB1	FAM18B1
18952947	-1.5640339	-0.6452718	1.5640339	down	6.972306	6.1463103	6.637321	6.180845	6.750041	6.0966983	solutecarrierfamily47,member1	SLC47A1
18958404	-1.6034756	-0.6812024	1.6034756	down	8.335262	7.6583138	8.157988	7.510646	8.223476	7.504159	solutecarrierfamily43,member2	SLC43A2
18958673	-2.039574	-1.0282679	2.039574	down	8.932155	7.8978395	8.503015	7.7365694	8.836064	7.552019	purinergicreceptorP2X,ligand-gatedionchannel,1	P2RX1
18959000	-1.5196035	-0.6036949	1.5196035	down	7.7909784	7.16697	7.7491875	7.0643272	7.587969	7.085754	nucleoporin88kDa	NUP88
18959998	-1.5313715	-0.6148243	1.5313715	down	6.543628	5.835139	6.4043202	5.9020195	6.5472693	5.913587	familywithsequencesimilarity18,memberB2|CMT1Aduplicatedregiontranscript4|FAM18B2-CDRT4readthrough	FAM18B2|CDRT4|FAM18B2-CDRT4
18960725	-1.6631395	-0.73390913	1.6631395	down	7.511559	6.7668004	7.343037	6.6446714	7.4402494	6.681646	aldolaseC,fructose-bisphosphate	ALDOC
18962594	-1.6221615	-0.69791746	1.6221615	down	6.762355	6.015869	6.601587	5.9630485	6.689357	5.9806294	etsvariant4	ETV4
18964301	-1.7404006	-0.7994194	1.7404006	down	7.686335	6.756983	7.4996576	6.62426	7.4241834	6.8306746	endoplasmicreticulumtonucleussignaling1	ERN1
18964482	-2.7117682	-1.4392338	2.7117682	down	9.475286	7.890935	9.376374	7.722152	9.174458	8.095328	WDrepeatdomain,phosphoinositideinteracting1	WIPI1
18965042	-1.799368	-0.8474903	1.799368	down	7.5117273	6.558186	7.1666703	6.388924	7.2485733	6.4373903	solutecarrierfamily25(mitochondrialthiaminepyrophosphatecarrier),member19	SLC25A19
18965948	-1.587414	-0.6666784	1.587414	down	7.778837	7.148327	7.66785	7.0045114	7.63415	6.9279647	pyrroline-5-carboxylatereductase1	PYCR1
18966014	-1.52308	-0.60699177	1.52308	down	8.7041645	8.174713	8.591088	8.063742	8.690371	7.926195	fattyacidsynthase	FASN
18968150	-1.5945224	-0.6731243	1.5945224	down	7.962053	7.226939	7.9432273	7.256926	7.8754735	7.277516	TAF4bRNApolymeraseII,TATAboxbindingprotein(TBP)-associatedfactor,105kDa	TAF4B
18968679	-1.6939858	-0.76042175	1.6939858	down	8.984798	8.126442	9.07899	8.103754	8.783968	8.336295	malicenzyme2,NAD(+)-dependent,mitochondrial	ME2
18970961	-1.5609988	-0.6424694	1.5609988	down	9.729873	8.913469	9.671909	8.939173	9.567954	9.189685	asparaginyl-tRNAsynthetase	NARS
18971021	-1.9683515	-0.97698784	1.9683515	down	10.018689	8.935327	9.987374	8.969832	9.932604	9.102546	lectin,mannose-binding,1	LMAN1
18971080	-1.7024388	-0.7676029	1.7024388	down	7.570903	6.6761937	7.421591	6.5731983	7.3220687	6.7623625	3-ketodihydrosphingosinereductase	KDSR
18973018	-1.6328198	-0.7073655	1.6328198	down	8.128388	7.336967	7.7815366	7.179445	7.947202	7.2186193	intercellularadhesionmolecule1	ICAM1
18974033	-1.5154239	-0.59972143	1.5154239	down	7.52546	6.9558506	7.3662224	6.828056	7.395862	6.7044735	familywithsequencesimilarity125,memberA	FAM125A
18977176	-1.6572598	-0.7287998	1.6572598	down	10.289257	9.566541	9.960813	9.4319315	10.33395	9.399145	epithelialmembraneprotein3	EMP3
18977481	-2.1964016	-1.1351418	2.1964016	down	8.297788	7.218864	8.02697	6.9150786	8.219265	7.004653	reticulocalbin3,EF-handcalciumbindingdomain	RCN3
18978692	-1.530184	-0.61370516	1.530184	down	8.101482	7.4181175	7.964565	7.4536867	8.197197	7.550327	zincfingerprotein460	ZNF460
18978890	-1.8904126	-0.9187012	1.8904126	down	9.984426	8.958757	9.785531	9.033352	9.966774	8.988519	uncharacterizedLOC399844|uncharacterizedLOC100653346	FLJ45445|LOC100653346
18980835	-1.5196457	-0.60373497	1.5196457	down	7.4195023	6.699075	7.0857315	6.646365	7.226706	6.575295	Yip1domainfamily,member2	YIPF2
18984058	-1.8004156	-0.84833	1.8004156	down	8.244946	7.4078074	8.088216	7.2846603	8.22536	7.321062	proteinkinaseD2	PRKD2
18984104	-1.8569227	-0.8929138	1.8569227	down	9.749427	8.790796	9.61461	8.627614	9.5678835	8.834766	solutecarrierfamily1(neutralaminoacidtransporter),member5	SLC1A5
18990813	-1.6537399	-0.7257323	1.6537399	down	7.4164987	6.7337675	7.291865	6.640437	7.5201244	6.677087	solutecarrierfamily17,member9	SLC17A9
18991863	-2.0411406	-1.0293756	2.0411406	down	8.250155	7.2259336	8.118017	7.094705	8.155363	7.114771	ribosomebindingprotein1homolog180kDa(dog)	RRBP1
18992498	-1.5024147	-0.58728313	1.5024147	down	8.872938	8.208124	8.965544	8.176819	8.717161	8.408852	eukaryotictranslationinitiationfactor2,subunit2beta,38kDa	EIF2S2
18993197	-1.9041691	-0.92916155	1.9041691	down	8.227031	7.2153296	8.02396	7.1576037	8.062473	7.153046	adenosinedeaminase	ADA
18993566	-2.9538095	-1.5625768	2.9538095	down	8.90252	7.3475866	8.694736	7.108012	8.806071	7.2599983	sulfatase2	SULF2
18995844	-1.5333867	-0.61672163	1.5333867	down	7.768887	7.0194497	7.817869	7.1633153	7.7256436	7.2794685	tetratricopeptiderepeatdomain3|tetratricopeptiderepeatdomain3pseudogene1	TTC3|TTC3P1
18996986	-1.9683515	-0.97698784	1.9683515	down	7.874062	6.690236	7.721756	6.609878	7.4960847	6.860824	heatshockprotein70kDafamily,member13	HSPA13
18998083	-1.56505	-0.64620876	1.56505	down	7.6936646	7.117167	7.6371984	7.025522	7.7340703	6.9836183	PRdomaincontaining15	PRDM15
19000021	-1.5642976	-0.64551497	1.5642976	down	6.82691	6.136497	6.7562118	6.063646	6.7870793	6.2335134	SRR1domaincontaining	SRRD
19001014	-2.0867624	-1.0612664	2.0867624	down	6.315715	5.1891704	6.0065403	5.147994	6.347413	5.148705	KDEL(Lys-Asp-Glu-Leu)endoplasmicreticulumproteinretentionreceptor3	KDELR3
19003399	-2.5467951	-1.3486829	2.5467951	down	9.214758	7.841331	9.208806	7.4830856	8.93825	7.9913473	X-boxbindingprotein1	XBP1
19004405	-1.5823276	-0.66204834	1.5823276	down	7.5461583	6.8941803	7.3608637	6.787287	7.51417	6.7535806	transmembraneprotein184B	TMEM184B
19008514	-1.5632933	-0.6445885	1.5632933	down	7.66797	7.0183682	7.5472083	6.8795023	7.5592403	6.942782	solutecarrierfamily39(zinctransporter),member7	SLC39A7
19009505	-1.5452319	-0.62782335	1.5452319	down	8.2847595	7.654462	8.193674	7.549243	8.258622	7.649882	complementcomponent4B(Chidobloodgroup)|complementcomponent4A(Rodgersbloodgroup)|complementC4-B-like	C4B|C4A|LOC100293534
19010534	-1.5433173	-0.62603474	1.5433173	down	8.3064165	7.677793	8.215276	7.5724683	8.281205	7.674531	complementcomponent4B(Chidobloodgroup)|complementcomponent4A(Rodgersbloodgroup)|complementC4-B-like	C4B|C4A|LOC100293534
19010660	-1.5632933	-0.6445885	1.5632933	down	7.66797	7.0183682	7.5472083	6.8795023	7.5592403	6.942782	solutecarrierfamily39(zinctransporter),member7	SLC39A7
19011787	-1.5447294	-0.62735415	1.5447294	down	8.332375	7.69366	8.233801	7.5957136	8.299666	7.694404	complementcomponent4B(Chidobloodgroup)|complementcomponent4A(Rodgersbloodgroup)|complementC4-B-like	C4B|C4A|LOC100293534
19012589	-1.5632933	-0.6445885	1.5632933	down	7.66797	7.0183682	7.5472083	6.8795023	7.5592403	6.942782	solutecarrierfamily39(zinctransporter),member7	SLC39A7
19014245	-1.5632933	-0.6445885	1.5632933	down	7.66797	7.0183682	7.5472083	6.8795023	7.5592403	6.942782	solutecarrierfamily39(zinctransporter),member7	SLC39A7
19015196	-1.5442466	-0.62690306	1.5442466	down	8.321997	7.686731	8.225435	7.5864644	8.291428	7.684956	complementcomponent4B(Chidobloodgroup)|complementcomponent4A(Rodgersbloodgroup)|complementC4-B-like	C4B|C4A|LOC100293534
19016313	-1.5632933	-0.6445885	1.5632933	down	7.66797	7.0183682	7.5472083	6.8795023	7.5592403	6.942782	solutecarrierfamily39(zinctransporter),member7	SLC39A7
19017349	-1.5421053	-0.6249013	1.5421053	down	8.285816	7.6490273	8.186613	7.552215	8.252759	7.649243	complementcomponent4B(Chidobloodgroup)|complementcomponent4A(Rodgersbloodgroup)|complementC4-B-like	C4B|C4A|LOC100293534
19018255	-1.5465732	-0.62907505	1.5465732	down	8.326615	7.69214	8.234124	7.5909095	8.29835	7.6888127	complementcomponent4B(Chidobloodgroup)|complementcomponent4A(Rodgersbloodgroup)|complementC4-B-like	C4B|C4A|LOC100293534
19019449	-1.5479043	-0.63031626	1.5479043	down	8.327403	7.689993	8.234684	7.5906205	8.299056	7.689583	complementcomponent4B(Chidobloodgroup)|complementcomponent4A(Rodgersbloodgroup)|complementC4-B-like	C4B|C4A|LOC100293534
19026909	-2.2750013	-1.1858673	2.2750013	down	7.562119	6.560883	7.3385553	6.2435875	7.612352	6.150955	3-oxoacidCoAtransferase2	OXCT2
19043031	-1.6949877	-0.7612748	1.6949877	down	7.667401	6.833962	7.6203814	6.8183775	7.4888086	6.840427		LOC100287934
19055069	-1.9516295	-0.96467924	1.9516295	down	7.0399666	5.8049154	6.6680694	5.8440695	6.9638257	6.1288404	RNA,5Sribosomal51	RN5S51
19092323	-2.1335523	-1.0932574	2.1335523	down	6.639378	5.530712	6.575812	5.5625587	6.3146133	5.1567607	smallnucleolarRNA,C/Dbox11	SNORD11
19365228	-1.8326744	-0.8739505	1.8326744	down	6.8492436	5.7878933	6.4796596	5.741674	6.669588	5.847073	olfactoryreceptor,family7,subfamilyE,member14pseudogene	OR7E14P
19369071	-2.1748528	-1.1209178	2.1748528	down	8.6482	7.34375	8.535699	7.566085	8.73206	7.643371	microRNA612|nuclearparaspeckleassemblytranscript1(non-proteincoding)|uncharacterizedLOC100653017	MIR612|NEAT1|LOC100653017
19383116	-1.7633791	-0.8183427	1.7633791	down	6.587536	5.893167	6.448367	5.788518	6.6410875	5.5402765	smallnucleolarRNA,H/ACAbox70E	SNORA70E
19419837	-1.5772711	-0.65743065	1.5772711	down	5.76597	4.9269176	5.6852884	5.2723637	5.728908	5.008592	RNA,Ro-associatedY3pseudogene2	RNY3P2
19423771	-1.5154079	-0.5997062	1.5154079	down	7.7729125	7.050234	7.670775	7.043978	7.7458425	7.2962003	reticulocalbin1,EF-handcalciumbindingdomainpseudogene2	RCN1P2
19446835	-1.6470697	-0.71990156	1.6470697	down	6.8844132	6.09065	6.674796	6.083991	6.7939305	6.0187955	smallnucleolarRNA,C/Dbox64|smallnucleolarRNA,C/Dbox108|Prader-Willi/Angelmansyndrome-5	SNORD64|SNORD108|PAR5
19446867	-1.6147192	-0.6912832	1.6147192	down	5.989309	5.327622	5.8448095	5.3234386	5.8820357	4.991244	smallnucleolarRNA,C/Dbox116-27	SNORD116-27
19457713	-1.7596332	-0.8152747	1.7596332	down	7.639003	6.7496552	7.5641265	6.6216016	7.4451785	6.8312273	CCR4-NOTtranscriptioncomplex,subunit6-likepseudogene1	CNOT6LP1
