# Supplementary material for: EZH2 inhibition in multiple myeloma downregulates myeloma associated oncogenes and upregulates microRNAs with potential tumor suppressor functions
Source: Oncotarget. 2016 Dec 30;8(6):10213–24. doi: 10.18632/oncotarget.14378 (PMC5354653; doi:10.18632/oncotarget.14378)
Supplement: Supplementary file 3 [file oncotarget-08-10213-s003.xls]

## Sheet: Table S2
UNC1999 Differentially Regulated miRNAs in the MM Cell line INA-6
Systematic_name	P-value (Corr)	P-value	Regulation	FC (abs)	FC	Log FC	mirbase accession No
hsa-miR-1183	3.965876E-5	3.1074444E-7	up	23.655771	23.655771	4.5641203	MIMAT0005828
hsa-miR-1185-1-3p	0.008883378	5.4379145E-4	up	1.5829307	1.5829307	0.6625981	MIMAT0022838
hsa-miR-1185-2-3p	0.0024911892	1.0369789E-4	up	18.080318	18.080318	4.176348	MIMAT0022713
hsa-miR-1207-5p	8.8002114E-4	2.3702822E-5	up	1.8481699	1.8481699	0.8860974	MIMAT0005871
hsa-miR-1225-5p	0.009435401	6.145487E-4	up	1.5940355	1.5940355	0.6726838	MIMAT0005572
hsa-miR-1227-5p	0.03930046	0.0038684586	up	1.4589496	1.4589496	0.54493	MIMAT0022941
hsa-miR-1229-5p	1.8121296E-4	2.0410862E-6	up	1.6976835	1.6976835	0.76356745	MIMAT0022942
hsa-miR-125a-3p	0.004526332	2.2831155E-4	up	1.2830827	1.2830827	0.3596142	MIMAT0004602
hsa-miR-1275	9.073425E-4	2.4883046E-5	up	1.4413788	1.4413788	0.52744955	MIMAT0005929
hsa-miR-1290	0.0054683923	3.0528734E-4	up	1.7452589	1.7452589	0.8034411	MIMAT0005880
hsa-miR-130a-3p	4.234306E-4	7.8797075E-6	up	24.578365	24.578365	4.619317	MIMAT0000425
hsa-miR-134-5p	7.270305E-4	1.8514E-5	up	1.5425794	1.5425794	0.62534475	MIMAT0000447
hsa-miR-1343-5p	1.0674001E-5	5.7499516E-8	up	10.051713	10.051713	3.3293695	MIMAT0027038
hsa-miR-187-5p	1.3301493E-5	8.4681396E-8	up	7.498025	7.498025	2.9065106	MIMAT0004561
hsa-miR-188-5p	0.01623235	0.0013116249	up	1.5644108	1.5644108	0.6456194	MIMAT0000457
hsa-miR-193a-3p	7.4447016E-8	7.2915785E-11	up	10.093512	10.093512	3.3353562	MIMAT0000459
hsa-miR-198	4.950296E-7	1.4488079E-9	up	13.741672	13.741672	3.7804856	MIMAT0000228
hsa-miR-223-3p	0.021122655	0.0018515941	up	3.751806	3.751806	1.9075853	MIMAT0000280
hsa-miR-2392	0.0155743575	0.0012203219	up	1.8418895	1.8418895	0.8811865	MIMAT0019043
hsa-miR-2861	0.034822047	0.0033594237	up	1.4220529	1.4220529	0.5079751	MIMAT0013802
hsa-miR-3141	0.0058010025	3.2669702E-4	up	1.542484	1.542484	0.6252556	MIMAT0015010
hsa-miR-3196	4.9519236E-4	1.0267308E-5	up	1.2676617	1.2676617	0.34216976	MIMAT0015080
hsa-miR-320c	4.9519236E-4	1.0427655E-5	up	1.4897374	1.4897374	0.57505804	MIMAT0005793
hsa-miR-328-5p	3.593017E-4	5.008103E-6	up	1.7107162	1.7107162	0.77460045	MIMAT0026486
hsa-miR-3648	0.0014575201	5.13915E-5	up	1.5305591	1.5305591	0.61405873	MIMAT0018068
hsa-miR-3663-3p	0.008904526	5.599591E-4	up	1.4976438	1.4976438	0.58269453	MIMAT0018085
hsa-miR-3665	0.010750015	7.665357E-4	up	1.4042116	1.4042116	0.4897604	MIMAT0018087
hsa-miR-3679-5p	0.0035959983	1.690577E-4	up	1.4235586	1.4235586	0.5095019	MIMAT0018104
hsa-miR-370-3p	7.4447016E-8	4.1934737E-11	up	11.75363	11.75363	3.5550344	MIMAT0000722
hsa-miR-3937	3.8922837E-5	2.8591703E-7	up	23.02016	23.02016	4.524826	MIMAT0018352
hsa-miR-3940-5p	0.03179631	0.0030519476	up	1.4986713	1.4986713	0.58368397	MIMAT0019229
hsa-miR-3960	0.0010462431	3.432825E-5	up	1.9706246	1.9706246	0.97865295	MIMAT0019337
hsa-miR-4270	0.0184187	0.0015514281	up	1.8994578	1.8994578	0.92558765	MIMAT0016900
hsa-miR-4281	0.0059543354	3.3918454E-4	up	2.2391875	2.2391875	1.1629753	MIMAT0016907
hsa-miR-4298	0.0052162707	2.7333054E-4	up	1.4046406	1.4046406	0.490201	MIMAT0016852
hsa-miR-4417	0.009648907	6.473557E-4	up	1.5239335	1.5239335	0.60779995	MIMAT0018929
hsa-miR-4429	1.1160931E-7	2.1862745E-10	up	10.995046	10.995046	3.4587817	MIMAT0018944
hsa-miR-4433a-3p	0.0049243267	2.5562127E-4	up	1.9547383	1.9547383	0.96697545	MIMAT0018949
hsa-miR-4463	0.011517698	8.291389E-4	up	1.4815152	1.4815152	0.5670734	MIMAT0018987
hsa-miR-4499	0.0019980639	7.925719E-5	up	1.5074993	1.5074993	0.59215736	MIMAT0019035
hsa-miR-4515	0.043502595	0.0043886066	up	1.2468868	1.2468868	0.31833056	MIMAT0019052
hsa-miR-4522	0.028510721	0.0026416716	up	13.283763	13.283763	3.731592	MIMAT0019060
hsa-miR-4530	4.234306E-4	7.699796E-6	up	1.6120476	1.6120476	0.6888943	MIMAT0019069
hsa-miR-4534	1.1123833E-4	1.0895037E-6	up	1.9190363	1.9190363	0.94038194	MIMAT0019073
hsa-miR-4634	0.03935378	0.0038929791	up	1.5173892	1.5173892	0.60159117	MIMAT0019691
hsa-miR-4651	0.042361423	0.0042527383	up	1.325135	1.325135	0.40613934	MIMAT0019715
hsa-miR-4667-5p	1.00038704E-7	1.4697166E-10	up	10.092256	10.092256	3.3351767	MIMAT0019743
hsa-miR-4687-3p	0.002663735	1.1570266E-4	up	1.6879609	1.6879609	0.75528145	MIMAT0019775
hsa-miR-4689	0.0070585613	4.182595E-4	up	1.4602767	1.4602767	0.54624176	MIMAT0019778
hsa-miR-4697-5p	0.007841274	4.7615962E-4	up	1.7527921	1.7527921	0.8096549	MIMAT0019791
hsa-miR-4739	2.3961051E-4	2.8161862E-6	up	1.5954791	1.5954791	0.6739897	MIMAT0019868
hsa-miR-4741	9.990629E-4	3.070644E-5	up	1.4870774	1.4870774	0.57247967	MIMAT0019871
hsa-miR-4745-5p	0.0025432967	1.082965E-4	up	1.534663	1.534663	0.6179218	MIMAT0019878
hsa-miR-4763-3p	0.0073356573	4.4186378E-4	up	1.4048133	1.4048133	0.49037838	MIMAT0019913
hsa-miR-4778-5p	0.0073000817	4.3614593E-4	up	1.491296	1.491296	0.5765667	MIMAT0019936
hsa-miR-4783-3p	0.0462119	0.004684556	up	6.824543	6.824543	2.7707324	MIMAT0019947
hsa-miR-4788	0.017236106	0.0014264946	up	1.2499485	1.2499485	0.32186866	MIMAT0019958
hsa-miR-4800-5p	0.006242142	3.668252E-4	up	1.3760707	1.3760707	0.46055463	MIMAT0019978
hsa-miR-483-5p	0.036712706	0.003577781	up	1.5569099	1.5569099	0.63868546	MIMAT0004761
hsa-miR-5006-5p	0.004620418	2.3532001E-4	up	1.2598666	1.2598666	0.33327097	MIMAT0021033
hsa-miR-5195-3p	6.8486336E-4	1.6370112E-5	up	1.6445581	1.6445581	0.71769994	MIMAT0021127
hsa-miR-520e	0.0054282625	2.9806542E-4	up	16.178469	16.178469	4.016003	MIMAT0002825
hsa-miR-557	2.4983968E-4	3.058762E-6	up	16.893494	16.893494	4.078396	MIMAT0003221
hsa-miR-5703	4.234306E-4	7.80265E-6	up	1.8949323	1.8949323	0.92214626	MIMAT0022496
hsa-miR-572	0.0158492	0.0012496185	up	1.5203565	1.5203565	0.6044097	MIMAT0003237
hsa-miR-5787	6.8486336E-4	1.545622E-5	up	2.1075017	2.1075017	1.0755339	MIMAT0023252
hsa-miR-601	0.024573572	0.002214269	up	14.902339	14.902339	3.897467	MIMAT0003269
hsa-miR-6068	0.0059543354	3.4116418E-4	up	1.4542248	1.4542248	0.5402503	MIMAT0023693
hsa-miR-6087	0.0018159171	6.695127E-5	up	1.5785937	1.5785937	0.6586399	MIMAT0023712
hsa-miR-6088	4.957191E-4	1.0681509E-5	up	1.5853634	1.5853634	0.6648136	MIMAT0023713
hsa-miR-6090	3.3958638E-4	4.4901235E-6	up	2.0600166	2.0600166	1.042656	MIMAT0023715
hsa-miR-6129	0.0013281466	4.614079E-5	up	1.4424945	1.4424945	0.5285658	MIMAT0024613
hsa-miR-630	9.860029E-4	2.8971679E-5	up	2.0936642	2.0936642	1.06603	MIMAT0003299
hsa-miR-638	0.008904526	5.522038E-4	up	1.4916126	1.4916126	0.5768728	MIMAT0003308
hsa-miR-642b-3p	0.004905354	2.5223417E-4	up	1.3653287	1.3653287	0.44924828	MIMAT0018444
hsa-miR-6510-5p	3.593017E-4	5.278673E-6	up	1.6508367	1.6508367	0.7231974	MIMAT0025476
hsa-miR-663a	0.046692293	0.0047600977	up	1.4119922	1.4119922	0.4977321	MIMAT0003326
hsa-miR-6722-3p	4.1000728E-4	6.6259745E-6	up	1.6225438	1.6225438	0.69825745	MIMAT0025854
hsa-miR-6723-5p	9.990629E-4	3.0136618E-5	up	1.2818937	1.2818937	0.35827667	MIMAT0025855
hsa-miR-6724-5p	0.018883847	0.0015998558	up	1.2337015	1.2337015	0.30299333	MIMAT0025856
hsa-miR-6727-5p	0.0054282625	3.0038867E-4	up	1.3031489	1.3031489	0.3820019	MIMAT0027355
hsa-miR-6728-5p	4.82563E-4	9.452752E-6	up	1.467579	1.467579	0.5534382	MIMAT0027357
hsa-miR-6749-5p	0.010750015	7.6062954E-4	up	1.514362	1.514362	0.59871006	MIMAT0027398
hsa-miR-6752-5p	0.0035959983	1.6821985E-4	up	1.4924371	1.4924371	0.57767016	MIMAT0027404
hsa-miR-6768-5p	0.026864592	0.0024601757	up	1.4463248	1.4463248	0.5323916	MIMAT0027436
hsa-miR-6769a-5p	4.3767293E-5	3.8580376E-7	up	13.064834	13.064834	3.7076168	MIMAT0027438
hsa-miR-6769b-5p	0.01776268	0.0014874722	up	1.4388828	1.4388828	0.52494913	MIMAT0027620
hsa-miR-6774-5p	5.7172304E-7	1.9598734E-9	up	10.448066	10.448066	3.385164	MIMAT0027448
hsa-miR-6775-5p	0.008904526	5.636147E-4	up	1.5558366	1.5558366	0.6376905	MIMAT0027450
hsa-miR-6786-5p	0.0023786137	9.784698E-5	up	1.7067101	1.7067101	0.771218	MIMAT0027472
hsa-miR-6790-5p	1.4057796E-4	1.4457087E-6	up	22.265247	22.265247	4.476722	MIMAT0027480
hsa-miR-6794-5p	0.025348779	0.0022965348	up	1.5276182	1.5276182	0.61128396	MIMAT0027488
hsa-miR-6800-5p	0.01609548	0.0012886312	up	1.5695459	1.5695459	0.6503472	MIMAT0027500
hsa-miR-6812-5p	0.014520991	0.0010808965	up	1.3181623	1.3181623	0.39852804	MIMAT0027524
hsa-miR-6820-5p	0.036806148	0.0036049117	up	1.4617037	1.4617037	0.5476509	MIMAT0027540
hsa-miR-6821-5p	0.00959709	6.391794E-4	up	1.5178602	1.5178602	0.60203886	MIMAT0027542
hsa-miR-6833-5p	0.027897324	0.0025684119	up	10.024588	10.024588	3.325471	MIMAT0027566
hsa-miR-6846-5p	1.32566975E-5	7.79042E-8	up	13.338517	13.338517	3.7375264	MIMAT0027592
hsa-miR-6850-5p	4.817046E-4	9.200039E-6	up	1.4129045	1.4129045	0.49866396	MIMAT0027600
hsa-miR-6851-5p	0.04125179	0.004100937	up	10.509522	10.509522	3.3936253	MIMAT0027602
hsa-miR-6858-5p	0.0054242183	2.8953957E-4	up	1.3128235	1.3128235	0.39267302	MIMAT0027616
hsa-miR-6867-5p	0.0011176695	3.7766502E-5	up	1.7396207	1.7396207	0.79877275	MIMAT0027634
hsa-miR-6869-5p	4.21581E-5	3.509734E-7	up	1.773678	1.773678	0.8267441	MIMAT0027638
hsa-miR-6889-5p	7.891944E-6	3.864811E-8	up	13.675825	13.675825	3.773556	MIMAT0027678
hsa-miR-6891-5p	4.234306E-4	7.4082186E-6	up	1.6936241	1.6936241	0.7601137	MIMAT0027682
hsa-miR-7106-5p	9.2375296E-4	2.5785464E-5	up	15.813859	15.813859	3.9831176	MIMAT0028109
hsa-miR-7107-5p	1.6448551E-4	1.7721259E-6	up	1.8973821	1.8973821	0.9240103	MIMAT0028111
hsa-miR-7108-5p	0.00959709	6.370817E-4	up	1.3919791	1.3919791	0.47713754	MIMAT0028113
hsa-miR-7150	2.0201247E-5	1.3850023E-7	up	1.9094731	1.9094731	0.93317455	MIMAT0028211
hsa-miR-718	0.041350383	0.0041309884	up	1.6966445	1.6966445	0.76268435	MIMAT0012735
hsa-miR-765	0.046692293	0.004778986	up	7.6851077	7.6851077	2.9420655	MIMAT0003945
hsa-miR-7704	0.013515661	9.99444E-4	up	1.4885551	1.4885551	0.5739126	MIMAT0030019
hsa-miR-7845-5p	0.024126057	0.0021621294	up	17.404402	17.404402	4.1213803	MIMAT0030420
hsa-miR-7847-3p	0.0019014687	7.414435E-5	up	1.6008062	1.6008062	0.6787987	MIMAT0030422
hsa-miR-8072	0.0029096587	1.3251629E-4	up	1.4179171	1.4179171	0.5037732	MIMAT0030999
hsa-miR-8089	0.0053452975	2.8270917E-4	up	1.5237923	1.5237923	0.60766625	MIMAT0031016
hsa-miR-877-5p	4.950296E-7	1.4545434E-9	up	8.412249	8.412249	3.0724914	MIMAT0004949
hsa-miR-887-3p	7.623719E-7	3.360111E-9	up	15.091566	15.091566	3.9156706	MIMAT0004951
dmr_285	0.020280287	0.0017479581	down	1.5009556	-1.5009556	-0.5858813
hsa-let-7c-5p	0.010683272	7.4814295E-4	down	1.7605971	-1.7605971	-0.8160648	MIMAT0000064
hsa-let-7f-5p	0.0062279226	3.6293967E-4	down	1.6593004	-1.6593004	-0.73057514	MIMAT0000067
hsa-let-7g-5p	0.019453254	0.0016671496	down	1.681292	-1.681292	-0.74957037	MIMAT0000414
hsa-let-7i-5p	0.0124162985	9.059885E-4	down	1.5517	-1.5517	-0.6338496	MIMAT0000415
hsa-miR-100-5p	6.4544287E-7	2.5286695E-9	down	4.197353	-4.197353	-2.0694797	MIMAT0000098
hsa-miR-103a-3p	0.003847325	1.8832234E-4	down	1.6064552	-1.6064552	-0.68388075	MIMAT0000101
hsa-miR-106b-5p	0.008982683	5.8066315E-4	down	1.2682421	-1.2682421	-0.34283018	MIMAT0000680
hsa-miR-107	0.00891318	5.7180534E-4	down	1.3771099	-1.3771099	-0.46164367	MIMAT0000104
hsa-miR-1233-5p	7.914104E-4	2.092858E-5	down	1.6397938	-1.6397938	-0.7135144	MIMAT0022943
hsa-miR-125b-5p	0.004151782	2.0535258E-4	down	1.9965906	-1.9965906	-0.9975385	MIMAT0000423
hsa-miR-1260a	9.990629E-4	3.0997253E-5	down	2.4846747	-2.4846747	-1.313057	MIMAT0005911
hsa-miR-1260b	0.002663735	1.1609815E-4	down	2.4306064	-2.4306064	-1.2813163	MIMAT0015041
hsa-miR-128-3p	0.010644685	7.335459E-4	down	1.5509099	-1.5509099	-0.6331149	MIMAT0000424
hsa-miR-130b-3p	0.028568339	0.0026787447	down	1.4282763	-1.4282763	-0.5142751	MIMAT0000691
hsa-miR-138-5p	0.001027885	3.322253E-5	down	1.5145557	-1.5145557	-0.5988946	MIMAT0000430
hsa-miR-140-3p	0.0054282625	2.9371268E-4	down	1.2421637	-1.2421637	-0.31285527	MIMAT0004597
hsa-miR-140-5p	0.003847325	1.8840964E-4	down	1.3056654	-1.3056654	-0.3847852	MIMAT0000431
hsa-miR-142-5p	0.016060663	0.0012741565	down	1.3252616	-1.3252616	-0.40627715	MIMAT0000433
hsa-miR-148a-3p	0.016316513	0.0013264158	down	2.1192577	-2.1192577	-1.083559	MIMAT0000243
hsa-miR-148a-5p	4.9519236E-4	1.03020775E-5	down	6.986364	-6.986364	-2.8045418	MIMAT0004549
hsa-miR-148b-3p	0.0011102918	3.6973477E-5	down	1.9286251	-1.9286251	-0.9475727	MIMAT0000759
hsa-miR-150-5p	0.0045109172	2.2532495E-4	down	1.4148915	-1.4148915	-0.5006914	MIMAT0000451
hsa-miR-17-3p	7.4748916E-4	1.940104E-5	down	2.1179006	-2.1179006	-1.0826349	MIMAT0000071
hsa-miR-17-5p	0.0014765015	5.2783842E-5	down	1.5278598	-1.5278598	-0.6115122	MIMAT0000070
hsa-miR-18a-5p	5.260163E-4	1.1591936E-5	down	1.9574864	-1.9574864	-0.96900225	MIMAT0000072
hsa-miR-18b-5p	9.636324E-4	2.7676435E-5	down	1.9992843	-1.9992843	-0.9994836	MIMAT0001412
hsa-miR-191-3p	0.030981472	0.0029282195	down	2.737567	-2.737567	-1.4528942	MIMAT0001618
hsa-miR-19a-3p	0.0018159171	6.847484E-5	down	1.7231126	-1.7231126	-0.78501695	MIMAT0000073
hsa-miR-19b-3p	0.002258212	9.178825E-5	down	1.6381242	-1.6381242	-0.7120448	MIMAT0000074
hsa-miR-20a-5p	3.6823284E-4	5.5902146E-6	down	1.5573852	-1.5573852	-0.6391258	MIMAT0000075
hsa-miR-20b-5p	0.0022368068	8.9822795E-5	down	1.8243814	-1.8243814	-0.8674073	MIMAT0001413
hsa-miR-210-3p	0.036221597	0.0035121823	down	2.357568	-2.357568	-1.2372994	MIMAT0000267
hsa-miR-211-3p	0.002778046	1.2516172E-4	down	1.9732956	-1.9732956	-0.98060703	MIMAT0022694
hsa-miR-25-3p	0.014995444	0.0011309002	down	1.3089821	-1.3089821	-0.3884454	MIMAT0000081
hsa-miR-29a-3p	0.015429723	0.0011863206	down	1.6966014	-1.6966014	-0.7626476	MIMAT0000086
hsa-miR-29b-3p	0.006089977	3.5191837E-4	down	1.8868539	-1.8868539	-0.9159827	MIMAT0000100
hsa-miR-29c-3p	0.008904526	5.539449E-4	down	1.7142527	-1.7142527	-0.7775798	MIMAT0000681
hsa-miR-30c-5p	6.8486336E-4	1.6376634E-5	down	1.432447	-1.432447	-0.51848173	MIMAT0000244
hsa-miR-30e-5p	0.014934084	0.0011189593	down	1.3020712	-1.3020712	-0.38080835	MIMAT0000692
hsa-miR-3162-3p	0.025774242	0.0023477029	down	1.8262166	-1.8262166	-0.86885786	MIMAT0019213
hsa-miR-320b	0.010644685	7.291253E-4	down	1.3940077	-1.3940077	-0.4792385	MIMAT0005792
hsa-miR-320d	0.016633218	0.0013603073	down	1.3498967	-1.3498967	-0.43284896	MIMAT0006764
hsa-miR-320e	0.009531507	6.25476E-4	down	1.386652	-1.386652	-0.47160575	MIMAT0015072
hsa-miR-324-3p	4.9125396E-5	4.570923E-7	down	1.8260524	-1.8260524	-0.86872816	MIMAT0000762
hsa-miR-324-5p	0.0035959983	1.6593265E-4	down	1.5487522	-1.5487522	-0.6311063	MIMAT0000761
hsa-miR-331-3p	0.015102767	0.0011484505	down	1.4987729	-1.4987729	-0.5837818	MIMAT0000760
hsa-miR-3651	3.593017E-4	5.1806715E-6	down	1.7824916	-1.7824916	-0.83389527	MIMAT0018071
hsa-miR-365a-3p	0.0036251408	1.7220306E-4	down	1.4406056	-1.4406056	-0.52667546	MIMAT0000710
hsa-miR-374a-5p	9.990629E-4	3.131245E-5	down	1.5945108	-1.5945108	-0.6731139	MIMAT0000727
hsa-miR-374b-5p	6.8880327E-4	1.6898972E-5	down	1.7285498	-1.7285498	-0.78956217	MIMAT0004955
hsa-miR-378a-3p	0.0027231814	1.2135627E-4	down	1.6358523	-1.6358523	-0.71004254	MIMAT0000732
hsa-miR-378i	0.010644685	7.385538E-4	down	1.8061339	-1.8061339	-0.8529048	MIMAT0019074
hsa-miR-3907	0.010644685	7.402278E-4	down	17.53945	-17.53945	-4.1325316	MIMAT0018179
hsa-miR-423-5p	6.8880327E-4	1.7203216E-5	down	1.3411064	-1.3411064	-0.4234237	MIMAT0004748
hsa-miR-4284	9.636324E-4	2.7842465E-5	down	1.7237141	-1.7237141	-0.7855205	MIMAT0016915
hsa-miR-4286	0.015102767	0.0011537863	down	2.5914667	-2.5914667	-1.3737688	MIMAT0016916
hsa-miR-4428	0.001023288	3.2572832E-5	down	1.52267	-1.52267	-0.6066033	MIMAT0018943
hsa-miR-4443	0.016870974	0.0013880135	down	1.4062836	-1.4062836	-0.49188757	MIMAT0018961
hsa-miR-4449	4.1000728E-4	6.4571695E-6	down	1.429537	-1.429537	-0.515548	MIMAT0018968
hsa-miR-4721	0.01609548	0.001292683	down	1.3189961	-1.3189961	-0.39944026	MIMAT0019835
hsa-miR-4725-5p	0.0017662641	6.400761E-5	down	3.3929503	-3.3929503	-1.7625402	MIMAT0019843
hsa-miR-4728-5p	0.0155743575	0.0012163641	down	1.4688262	-1.4688262	-0.55466366	MIMAT0019849
hsa-miR-4746-3p	0.028510721	0.0026528095	down	1.2723815	-1.2723815	-0.34753135	MIMAT0019881
hsa-miR-4758-3p	0.008904526	5.6688953E-4	down	18.813513	-18.813513	-4.2336974	MIMAT0019904
hsa-miR-5100	0.024126057	0.0021589368	down	2.28964	-2.28964	-1.1951207	MIMAT0022259
hsa-miR-513a-5p	0.013074668	9.6043106E-4	down	1.3691504	-1.3691504	-0.45328093	MIMAT0002877
hsa-miR-513c-5p	0.0018159171	6.8097965E-5	down	2.7830253	-2.7830253	-1.4766539	MIMAT0005789
hsa-miR-550a-3p	6.8486336E-4	1.6434038E-5	down	3.3312695	-3.3312695	-1.7360721	MIMAT0003257
hsa-miR-5739	0.021077773	0.0018373376	down	1.5267407	-1.5267407	-0.61045504	MIMAT0023116
hsa-miR-590-5p	0.0025432967	1.0835789E-4	down	1.5545027	-1.5545027	-0.63645315	MIMAT0003258
hsa-miR-598-3p	0.031242583	0.0029681984	down	1.8011165	-1.8011165	-0.84889144	MIMAT0003266
hsa-miR-6085	2.7332132E-4	3.480095E-6	down	1.5712577	-1.5712577	-0.65191984	MIMAT0023710
hsa-miR-6127	0.010141038	6.853395E-4	down	1.3596141	-1.3596141	-0.44319725	MIMAT0024610
hsa-miR-6132	0.019188287	0.001635045	down	1.6113662	-1.6113662	-0.68828434	MIMAT0024616
hsa-miR-6165	0.024126057	0.0021404906	down	1.4488007	-1.4488007	-0.5348591	MIMAT0024782
hsa-miR-625-5p	0.010750015	7.686103E-4	down	2.0342064	-2.0342064	-1.024466	MIMAT0003294
hsa-miR-6515-3p	0.023932254	0.0021096012	down	1.3162031	-1.3162031	-0.39638215	MIMAT0025487
hsa-miR-652-3p	0.0155743575	0.0012084497	down	1.9371058	-1.9371058	-0.9539027	MIMAT0003322
hsa-miR-664b-3p	0.0018773852	7.171207E-5	down	1.5752945	-1.5752945	-0.6556215	MIMAT0022272
hsa-miR-6737-3p	4.234306E-4	7.212854E-6	down	3.6679046	-3.6679046	-1.8749561	MIMAT0027376
hsa-miR-6826-5p	0.0019014687	7.449437E-5	down	2.3318334	-2.3318334	-1.2214646	MIMAT0027552
hsa-miR-7114-5p	0.0027231814	1.2033393E-4	down	2.3898702	-2.3898702	-1.2569323	MIMAT0028125
hsa-miR-766-3p	0.01237522	8.969307E-4	down	1.3893028	-1.3893028	-0.47436112	MIMAT0003888
hsa-miR-92a-3p	0.0054282625	2.9719385E-4	down	1.5507699	-1.5507699	-0.63298464	MIMAT0000092
hsa-miR-93-5p	0.031283263	0.002987383	down	1.3899379	-1.3899379	-0.4750204	MIMAT0000093
hsa-miR-99a-5p	0.003716653	1.7837022E-4	down	2.1819723	-2.1819723	-1.1256328	MIMAT0000097
hur_5	0.0013281466	4.6179433E-5	down	1.8786913	-1.8786913	-0.90972805
